# Supplementary material for: The ability to induce heat shock transcription factor-regulated genes in response to lethal heat stress is associated with thermotolerance in tomato cultivars
Source: Front Plant Sci. 2023 Oct 5;14:1269964. doi: 10.3389/fpls.2023.1269964 (PMC10585066; doi:10.3389/fpls.2023.1269964)
Supplement: Supplementary file 2 [file Table_1.xlsx]

## Sheet: Table S2
Table S2. Microarray analysis of AT and SF at 6 h of heat stress.
Locus	TAIR10_top_hit_locus	TAIR10_gene_symbol	TAIR10_NCBI_description	Induction ratio					Processed Signal (Log2)
				AT H1h/0h	SF H1h/0h	AT/SF	Regulation		AT Cont	SF Cont	AT/SF Cont	AT Heat	SF Heat	AT/SF Heat
				Average log2	log2	log2-log2	AT	SF	Average log2	Average log2	log2-log2	Average log2	Average log2	log2-log2
Solyc11g020330	AT4G10250	ATHSP22.0	heat shock protein 22	11.1998	11.8383	-0.638524	up	up	6.19279	5.58504	0.607746	17.3237	17.4191	-0.0954024
Solyc01g102960	AT4G10250	ATHSP22.0	heat shock protein 22	11.1928	11.4798	-0.287024	up	up	7.32358	7.04604	0.27754	18.3651	18.3481	0.0170207
Solyc05g014280	AT4G27670	HSP21 (heat shock protein 21)	heat shock protein 21	9.77588	9.93321	-0.157326	up	up	8.53321	8.55886	-0.0256534	18.2041	18.3598	-0.155711
Solyc03g082420	AT4G27670	HSP21 (heat shock protein 21)	heat shock protein 21	9.57009	9.67723	-0.107137	up	up	9.5815	9.4479	0.1336	18.8459	18.8445	0.00139588
Solyc03g113930	AT4G10250	ATHSP22.0	heat shock protein 22	9.4351	9.8446	-0.409509	up	up	8.61667	8.28152	0.33515	17.8982	17.9706	-0.0723156
Solyc07g056510	AT1G17180	ATGSTU25 (glutathione S-transferase TAU 25); GSTU25 (glutathione S-transferase TAU 25)	glutathione S-transferase TAU 25	9.33749	9.82377	-0.486281	up	up	7.09118	6.80416	0.287019	16.3276	16.6524	-0.324811
Solyc09g092690	AT5G48570	ATFKBP65; FKBP65; ROF2	peptidyl-prolyl cis-trans isomerase FKBP65	9.15633	8.94027	0.216054	up	up	6.74473	6.86461	-0.119873	15.8937	15.843	0.0506762
Solyc02g079150	AT4G21510	AtFBS2; FBS2 (F-box stress induced 2)	F-box stress induced protein 2	8.25283	8.22484	0.0279877		up	7.0753	7.00692	0.0683794	15.3277	15.251	0.0767474
Solyc12g042830	AT1G52560		heat shock protein 26.5	8.21047	8.72575	-0.515277	up	up	6.09594	6.00899	0.086958	14.3091	14.728	-0.418947
Solyc03g123540	AT1G54050		CIII heat shock protein 17.4	7.78005	8.09277	-0.312722	up	up	9.86935	9.75629	0.113057	17.5687	17.7862	-0.217486
Solyc09g074490				7.65773	7.39534	0.262396	up	up	5.84602	5.70904	0.136976	13.4983	13.1301	0.368179
Solyc08g078700	AT4G25200	ATHSP23.6-MITO (mitochondrion-localized small heat shock protein 23.6); HSP23.6-MITO (mitochondrion-localized small heat shock protein 23.6)	small heat shock protein 23.6	7.60334	8.03581	-0.432468	up	up	11.0704	10.7196	0.350783	18.3704	18.423	-0.0526698
Solyc03g117630	AT1G16030	Hsp70b (heat shock protein 70B)	heat shock protein 70B	7.4494	7.67588	-0.22648	up	up	11.9218	11.6043	0.317539	19.1863	19.0715	0.11481
Solyc09g008970	AT3G10020		hypothetical protein	7.41136	7.81179	-0.400422	up	up	9.38424	9.0051	0.379142	16.7302	16.8097	-0.0795367
Solyc09g015020	AT1G53540		HSP20-like chaperone	7.37531	7.58945	-0.214144	up	up	11.5388	11.4425	0.0962532	18.7045	18.7224	-0.0179653
Solyc02g081550	AT5G15250	ATFTSH6; FTSH6 (FTSH protease 6)	ATP-dependent zinc metalloprotease FTSH 6	7.33971	7.61077	-0.271064	up	up	8.62699	8.59277	0.0342132	15.9259	16.184	-0.258077
Solyc09g015000	AT5G59720	HSP18.2 (heat shock protein 18.2)	heat shock protein 18.2	7.18986	7.73001	-0.54015	up	up	11.7659	11.3523	0.413654	18.7114	18.7651	-0.0537442
Solyc09g065660	AT3G22830	AT-HSFA6B (ARABIDOPSIS THALIANA HEAT SHOCK TRANSCRIPTION FACTOR A6B); HSFA6B (heat shock transcription factor A6B)	heat stress transcription factor A-6b	7.07244	6.72695	0.345485	up	up	9.16424	9.37812	-0.213887	16.1476	16.0756	0.0719651
Solyc01g095340				7.06548	7.16172	-0.0962362	up	up	6.46849	6.26817	0.200318	13.5228	13.4487	0.0741777
Solyc04g018120				7.04492	6.81364	0.23128	up	up	7.27934	6.82759	0.451743	14.3274	13.6493	0.678127
Solyc03g007890	AT5G52640	ATHS83; AtHsp90-1 (HEAT SHOCK PROTEIN 90-1); ATHSP90.1 (heat shock protein 90.1); HSP81-1 (HEAT SHOCK PROTEIN 81-1); HSP81.1; HSP83 (HEAT SHOCK PROTEIN 83); HSP90.1 (heat shock protein 90.1)	heat shock protein 90.1	6.81217	7.09809	-0.285928	up	up	11.2855	11.0283	0.257236	17.9916	18.0383	-0.0467297
Solyc08g062960	AT2G26150	ATHSFA2 (heat shock transcription factor A2); HSFA2 (heat shock transcription factor A2)	heat stress transcription factor A-2	6.77037	6.93495	-0.164583	up	up	10.6528	10.5241	0.128751	17.387	17.4415	-0.0545084
Solyc06g076520	AT1G07400		class I heat shock protein	6.65364	6.68954	-0.0359043	up	up	13.2776	13.2474	0.0301387	19.6217	19.4694	0.15222
Solyc02g079490	AT1G32910		HXXXD-type acyl-transferase-like protein	6.57411	6.5121	0.0620046	up	up	6.18404	5.7626	0.421443	12.749	12.307	0.441936
Solyc10g084170	AT1G12060	ATBAG5 (BCL-2-associated athanogene 5); BAG5 (BCL-2-associated athanogene 5)	BCL-2-associated athanogene 5	6.5542	6.99152	-0.437323	up	up	10.1074	9.84982	0.257546	16.6111	16.8286	-0.21757
Solyc04g014480	AT5G37670		heat shock protein 15.7	6.55043	6.52046	0.0299708	up	up	11.8835	11.7159	0.167664	18.319	18.0896	0.229399
Solyc06g048640				6.27395	6.90946	-0.635509	up	up	9.1397	8.42026	0.719441	15.4127	15.3552	0.05756
Solyc03g115230	AT1G74310	ATHSP101 (heat shock protein 101); HOT1; HSP101 (heat shock protein 101)	chaperone protein ClpB1	6.07136	6.3975	-0.326143	up	up	11.7037	11.397	0.306652	17.6999	17.7056	-0.0056707
Solyc01g104740	AT3G24500	ATMBF1C; MBF1C (multiprotein bridging factor 1C)	multiprotein-bridging factor 1c	6.02021	5.49347	0.526739	up	up	12.1003	12.4622	-0.361871	17.965	17.8088	0.156224
Solyc07g045610	AT1G07400		class I heat shock protein	6.00094	5.98644	0.0144939	up	up	10.6967	10.7376	-0.040896	16.6628	16.6998	-0.0370157
Solyc11g071830	AT5G22060	ATJ2 (ARABIDOPSIS THALIANA DNAJ HOMOLOGUE 2); J2 (DNAJ homologue 2)	chaperone protein dnaJ 2	5.95297	5.84747	0.105503	up	up	11.9736	11.7925	0.181081	17.8359	17.5716	0.264345
Solyc00g053440	AT1G03070	AtLFG4; LFG4 (LIFEGUARD 4)	protein lifeguard 4	5.95115	6.30161	-0.350463	up	up	6.79844	6.90622	-0.107774	12.7529	13.2118	-0.458867
Solyc05g055010	AT3G04500		RNA recognition motif-containing protein	5.88727	6.01491	-0.12764	up	up	10.246	9.85672	0.389235	16.1079	15.8528	0.255104
Solyc02g085310				5.8019	5.46863	0.33327	up	up	8.58877	8.38919	0.199576	14.4132	13.9216	0.491527
Solyc06g082560	AT1G74310	ATHSP101 (heat shock protein 101); HOT1; HSP101 (heat shock protein 101)	chaperone protein ClpB1	5.73344	6.32675	-0.59331	up	up	8.36227	8.50053	-0.138257	14.1108	14.8353	-0.724465
Solyc04g076970	AT1G09950	RAS1 (RESPONSE TO ABA AND SALT 1)	response to ABA and salt 1	5.71644	4.68805	1.02839	up	up	6.59473	6.55433	0.0404032	12.3068	11.3177	0.989127
Solyc07g055400	AT4G32300	SD2-5 (S-domain-2 5)	G-type lectin S-receptor-like serine/threonine-protein kinase SD2-5	5.69954	5.82552	-0.125977	up	up	9.79269	9.36316	0.429531	15.4874	15.2022	0.285246
Solyc02g079930	AT4G21320	HSA32 (HEAT-STRESS-ASSOCIATED 32)	protein HEAT-STRESS-ASSOCIATED 32	5.60583	5.80578	-0.199943	up	up	11.1611	11.0642	0.0969471	16.7141	16.8435	-0.129424
Solyc01g104360				5.5992	5.71914	-0.119938	up	up	7.14936	6.82091	0.328458	12.7812	12.5777	0.203455
Solyc03g098320	AT1G18330	EPR1 (EARLY-PHYTOCHROME-RESPONSIVE1); RVE7 (REVEILLE 7)	early-phytochrome-responsive1	5.47947	5.36379	0.115682	up	up	8.46472	8.21785	0.246874	13.9602	13.5953	0.364894
Solyc11g020040	AT5G49910	cpHsc70-2 (chloroplast heat shock protein 70-2); HSC70-7 (HEAT SHOCK PROTEIN 70-7)	heat shock protein 70-2	5.40869	5.67817	-0.269478	up	up	13.0038	12.8483	0.15549	18.2963	18.3552	-0.0589847
Solyc11g013060				5.36524	5.22218	0.143057		up	6.81127	6.68056	0.130705	12.1727	11.8942	0.27845
Solyc11g066100	AT5G02500	AT-HSC70-1 (ARABIDOPSIS THALIANA HEAT SHOCK COGNATE PROTEIN 70-1); AtHsp70-1; HSC70 (HEAT SHOCK COGNATE PROTEIN 70); HSC70-1 (heat shock cognate protein 70-1); HSP70-1 (HEAT SHOCK PROTEIN 70-1)	heat shock cognate protein 70-1	5.32613	5.80203	-0.475895	up	up	13.3638	12.7114	0.652313	18.6247	18.4261	0.198536
Solyc01g106820	AT1G17870	ATEGY3 (ETHYLENE-DEPENDENT GRAVITROPISM-DEFICIENT AND YELLOW-GREEN-LIKE 3); EGY3 (ETHYLENE-DEPENDENT GRAVITROPISM-DEFICIENT AND YELLOW-GREEN-LIKE 3)	S2P-like putative metalloprotease	5.30881	5.56712	-0.25831	up	up	10.2502	10.17	0.0801614	15.5299	15.718	-0.188118
Solyc09g011080	AT2G39730	RCA (rubisco activase)	ribulose bisphosphate carboxylase/oxygenase activase	5.27979	5.4118	-0.132006	up	up	12.1617	11.1363	1.02545	17.3247	16.5082	0.816485
Solyc03g034010	AT1G24330		U-box domain-containing protein 6	5.24017	5.04896	0.191208	up	up	10.1482	10.1492	-0.000974154	15.3769	15.2005	0.176355
Solyc08g074720	AT4G15910	ATDI21 (drought-induced 21); DI21 (drought-induced 21)	protein DROUGHT-INDUCED 21	5.20145	5.51298	-0.311528	up	up	7.87013	7.4469	0.423226	13.0764	12.9533	0.123132
Solyc09g075950	AT2G32120	HSP70T-2 (heat-shock protein 70T-2)	heat-shock protein 70T-2	5.19901	5.46349	-0.264478	up	up	11.0794	10.9188	0.160631	16.2417	16.355	-0.113262
Solyc03g117960	AT5G07400		forkhead-associated domainand FHA domain-containing protein	5.13223	4.56492	0.567306	up	up	10.1794	10.4733	-0.293863	15.3159	15.0262	0.289699
Solyc12g089210	AT1G75330	OTC (ornithine carbamoyltransferase)	ornithine carbamoyltransferase	5.07602	4.94628	0.12973	up	up	12.2348	12.1486	0.0861861	17.2758	17.057	0.21876
Solyc11g008520	AT3G03300	ATDCL2 (DICER-LIKE 2); DCL2 (dicer-like 2)	endoribonuclease Dicer-like 2	5.03846	4.74175	0.296711	up	up	7.64758	7.48298	0.164604	12.6989	12.2046	0.494354
Solyc06g059900				5.00689	5.23721	-0.230325	up	up	7.36959	7.33088	0.0387091	12.3798	12.5755	-0.195734
Solyc06g011370	AT2G25140	CLPB-M (CASEIN LYTIC PROTEINASE B-M); CLPB4 (casein lytic proteinase B4); HSP98.7 (HEAT SHOCK PROTEIN 98.7)	casein lytic proteinase B4	4.98484	4.87145	0.113388	up	up	9.02874	8.81904	0.209696	14.0218	13.6961	0.325703
Solyc01g107830	AT4G34131	UGT73B3 (UDP-glucosyl transferase 73B3)	UDP-glucosyl transferase 73B3	4.92991	4.81104	0.11887	up	up	7.39755	6.96267	0.434877	12.3122	11.7842	0.527979
Solyc06g036290	AT5G52640	ATHS83; AtHsp90-1 (HEAT SHOCK PROTEIN 90-1); ATHSP90.1 (heat shock protein 90.1); HSP81-1 (HEAT SHOCK PROTEIN 81-1); HSP81.1; HSP83 (HEAT SHOCK PROTEIN 83); HSP90.1 (heat shock protein 90.1)	heat shock protein 90.1	4.92832	5.49576	-0.567443	up	up	11.4637	10.7276	0.736157	16.1915	16.1923	-0.000839097
Solyc07g063760	AT4G03230		G-type lectin S-receptor-like serine/threonine-protein kinase	4.91466	5.06934	-0.154686	up	up	6.75714	6.18454	0.572609	11.6306	11.275	0.355666
Solyc08g082960	AT5G63830		HIT-type zinc finger family protein	4.90418	4.89787	0.00630657	up	up	7.64433	7.49824	0.146086	12.5425	12.404	0.138576
Solyc09g011160	AT3G53830		Regulator of chromosome condensation (RCC1) family protein	4.88537	5.02885	-0.14348	up	up	8.95313	8.28897	0.664158	13.8199	13.3052	0.514703
Solyc12g096430	AT2G24640	UBP19 (ubiquitin-specific protease 19)	ubiquitin carboxyl-terminal hydrolase 19	4.81076	5.08634	-0.275574	up	up	8.89189	8.82792	0.0639669	13.7044	13.9228	-0.218385
Solyc03g120090	AT3G16050	A37; ATPDX1.2 (ARABIDOPSIS THALIANA PYRIDOXINE BIOSYNTHESIS 1.2); PDX1.2 (pyridoxine biosynthesis 1.2)	putative pyridoxal biosynthesis protein PDX1.2	4.77586	4.75203	0.0238309	up	up	12.8812	12.6766	0.204595	17.6101	17.3542	0.255841
Solyc05g046310	AT5G35320		hypothetical protein	4.76264	4.8608	-0.0981558	up	up	9.95382	9.78376	0.170057	14.7266	14.6528	0.0737711
Solyc06g072430	AT1G12060	ATBAG5 (BCL-2-associated athanogene 5); BAG5 (BCL-2-associated athanogene 5)	BCL-2-associated athanogene 5	4.74661	4.98572	-0.239108	up	up	11.4607	11.1445	0.316194	16.1818	16.1165	0.0652765
Solyc05g056400	AT1G77510	ATPDI6 (PROTEIN DISULFIDE ISOMERASE 6); ATPDIL1-2 (PDI-like 1-2); PDI6 (PROTEIN DISULFIDE ISOMERASE 6); PDIL1-2 (PDI-like 1-2)	protein disulfide isomerase-like 1-2	4.72895	4.69671	0.0322402	up	up	5.96927	6.06099	-0.0917137	10.667	10.7474	-0.0803978
Solyc01g006200				4.69951	3.96734	0.732161	up	up	6.76602	6.71977	0.0462565	11.4608	10.6684	0.792391
Solyc04g072160	AT4G02450		HSP20-like chaperone	4.66417	4.76382	-0.0996454	up	up	12.3633	12.2136	0.149678	16.9433	16.9101	0.0331765
Solyc02g077670	AT2G20560		DNAJ heat shock family protein	4.59016	4.74519	-0.155031	up	up	12.6429	12.3502	0.292689	17.2015	17.0485	0.152972
Solyc05g052950	AT3G55580		regulator of chromosome condensation repeat-containing protein	4.54038	4.50084	0.0395313	up	up	7.43656	7.17005	0.266505	11.8075	11.6185	0.189006
Solyc05g008120	AT1G71000		chaperone DnaJ-domain containing protein	4.52446	4.38113	0.143334	up	up	10.811	10.8207	-0.00968786	15.3597	15.2122	0.147547
Solyc02g088610	AT5G15450	APG6 (ALBINO AND PALE GREEN 6); AtCLPB3; CLPB-P (CASEIN LYTIC PROTEINASE B-P); CLPB3 (casein lytic proteinase B3)	chaperone protein ClpB3	4.50459	4.67927	-0.174685		up	13.1645	12.9717	0.192733	17.6354	17.5939	0.041458
Solyc03g123550	AT1G56150	SAUR71 (SMALL AUXIN UPREGULATED 71)	SAUR-like auxin-responsive protein	4.48208	4.52555	-0.0434626	up	up	5.8893	5.48402	0.405276	10.3508	10.0098	0.341019
Solyc02g093600	AT1G53540		HSP20-like chaperone	4.43121	4.93977	-0.508562	up	up	10.1743	10.3935	-0.219161	14.6118	15.3268	-0.714989
Solyc01g112340	AT4G38200		SEC7-like guanine nucleotide exchange family protein	4.42856	4.12677	0.301789	up	up	7.16888	6.77415	0.394731	11.6136	10.9238	0.689787
Solyc03g096760	AT5G24660	LSU2 (RESPONSE TO LOW SULFUR 2)	protein RESPONSE TO LOW SULFUR 2	4.40947	4.5544	-0.144928		up	6.98744	6.98601	0.00143214	11.4158	11.6266	-0.210806
Solyc03g114160	AT1G60190	AtPUB19; PUB19 (plant U-box 19)	U-box domain-containing protein 19	4.4031	4.97486	-0.571766	up	up	6.69807	6.31472	0.383348	11.1257	11.2919	-0.166171
Solyc09g061760	AT2G17525		pentatricopeptide repeat-containing protein	4.40158	3.87977	0.521811		up	6.60143	6.13617	0.465255	10.996	10.0276	0.968447
Solyc03g123710				4.40055	4.56192	-0.161371	up	up	12.4571	12.3879	0.0692206	16.8181	16.8999	-0.0818143
Solyc06g082230	AT1G06970	ATCHX14; CHX14 (cation/hydrogen exchanger 14)	cation/H(+) antiporter 14	4.37667	4.46863	-0.0919648	up	up	6.47278	6.46353	0.00924945	10.9044	10.9627	-0.0582843
Solyc01g007190				4.30966	3.60668	0.702988	up	up	10.2511	10.0734	0.177757	14.6255	13.6891	0.936326
Solyc09g075470	AT1G71000		chaperone DnaJ-domain containing protein	4.29943	3.92696	0.372478	up	up	8.58863	8.62382	-0.0351853	12.886	12.5048	0.381165
Solyc01g091270	AT2G45380		hypothetical protein	4.2976	4.42658	-0.128977	up	up	12.3633	12.0858	0.27758	16.6436	16.4757	0.167928
Solyc04g011440	AT3G12580	ATHSP70 (ARABIDOPSIS HEAT SHOCK PROTEIN 70); HSP70 (heat shock protein 70)	heat shock protein 70-4	4.25173	4.75241	-0.500677	up	up	13.1459	12.5709	0.575014	17.3419	17.2745	0.0673856
Solyc06g050500	AT2G38310	PYL4 (PYR1-like 4); RCAR10 (regulatory components of ABA receptor 10)	abscisic acid receptor PYL4	4.23723	3.3888	0.848428	up	up	8.27972	8.05158	0.228143	12.532	11.5169	1.01512
Solyc05g052410	AT2G40340	AtERF48; DREB2C	dehydration-responsive element-binding protein 2C	4.18462	4.78431	-0.599695	up	up	9.66224	8.79182	0.870411	13.8729	13.5955	0.27734
Solyc07g041620				4.17022	4.57386	-0.403639	up	up	7.52747	7.19404	0.333421	11.7198	11.7699	-0.050133
Solyc01g095140	AT1G01470	LEA14 (LATE EMBRYOGENESIS ABUNDANT 14); LSR3 (LIGHT STRESS-REGULATED 3)	putative desiccation-related protein LEA14	4.16883	2.82138	1.34745	up	up	8.8136	8.77568	0.0379199	13.0351	11.6624	1.37271
Solyc12g056270	AT3G18030	ATHAL3; ATHAL3A (ARABIDOPSIS THALIANA HAL3-LIKE PROTEIN A); HAL3 (HALOTOLERANCE DETERMINANT 3); HAL3A (HAL3-like protein A)	phosphopantothenoylcysteine decarboxylase	4.14172	4.27407	-0.132353	up	up	5.9576	5.77546	0.182132	10.0707	10.071	-0.000234674
Solyc04g077580	AT3G49780	ATPSK3 (FORMER SYMBOL); ATPSK4 (phytosulfokine 4 precursor); PSK4 (phytosulfokine 4 precursor)	phytosulfokine 3	4.13517	4.19921	-0.0640425	up	up	7.64331	7.6447	-0.00139115	11.7902	11.8539	-0.0636685
Solyc12g017740	AT4G36950	MAPKKK21 (mitogen-activated protein kinase kinase kinase 21)	mitogen-activated protein kinase kinase kinase 21	4.12487	4.061	0.0638714	up	up	6.39757	6.12944	0.268127	10.4946	10.1721	0.322482
Solyc12g021310				4.08041	4.22199	-0.141584	up	up	6.35452	5.84158	0.512939	10.419	10.0557	0.363295
Solyc03g025260	AT4G17410		DWNN domain-containing protein	4.03379	3.84205	0.191742	up	up	6.71872	6.4665	0.25222	10.75	10.3657	0.384247
Solyc06g076020	AT5G02500	AT-HSC70-1 (ARABIDOPSIS THALIANA HEAT SHOCK COGNATE PROTEIN 70-1); AtHsp70-1; HSC70 (HEAT SHOCK COGNATE PROTEIN 70); HSC70-1 (heat shock cognate protein 70-1); HSP70-1 (HEAT SHOCK PROTEIN 70-1)	heat shock cognate protein 70-1	4.02445	4.72342	-0.698973	up	up	12.2982	11.6217	0.676461	16.2512	16.3315	-0.0803199
Solyc03g082370	AT5G54165		hypothetical protein	4.01919	4.49823	-0.479035	up	up	11.5973	11.2736	0.323709	15.5437	15.7836	-0.239924
Solyc08g005530				4.00561	3.84878	0.156828	up	up	9.04049	8.8157	0.224794	13.07	12.69	0.380038
Solyc06g054150	AT3G22530		hypothetical protein	3.97063	3.43511	0.535512	up	up	9.57027	9.26938	0.30089	13.5492	12.7727	0.776591
Solyc01g057000	AT3G11930		universal stress protein-like protein	3.95068	3.19255	0.758129	up	up	7.54004	8.06129	-0.521254	11.4236	11.2684	0.155207
Solyc03g120020	AT1G15460	ATBOR4 (ARABIDOPSIS THALIANA REQUIRES HIGH BORON 4); BOR4 (REQUIRES HIGH BORON 4)	boron transporter 4	3.93764	3.12747	0.810178	up	up	6.93607	6.9469	-0.0108262	10.8517	9.96514	0.88656
Solyc06g060300	AT1G44414		hypothetical protein	3.93277	4.16634	-0.233564	up	up	12.495	12.4873	0.00767978	16.4156	16.6145	-0.198877
Solyc07g017740	AT5G57360	ADO1 (ADAGIO 1); FKL2 (FKF1-LIKE PROTEIN 2); LKP1 (LOV KELCH PROTEIN 1); ZTL (ZEITLUPE)	adagio protein 1	3.93072	3.1525	0.778214	up	up	5.82709	5.58811	0.238984	9.73058	8.74621	0.984373
Solyc05g055870	AT2G02240	MEE66 (maternal effect embryo arrest 66)	F-box domain protein MEE66	3.92143	3.70198	0.219449	up	up	10.2037	9.92288	0.280858	14.1855	13.6881	0.497391
Solyc03g120260	AT3G15980		coatomer subunit beta'-3	3.90607	4.25921	-0.353135	up	up	9.55461	9.57489	-0.0202802	13.4745	13.8384	-0.363945
Solyc10g084400	AT5G02790	GSTL3 (Glutathione transferase L3)	glutathione S-transferase L3	3.90365	3.40064	0.503009	up	up	13.922	14.215	-0.292954	17.7682	17.4702	0.297994
Solyc01g020190	AT4G34100	CER9 (ECERIFERUM 9); SUD1 (SUPPRESSOR OF DRY2 DEFECTS 1)	probable E3 ubiquitin ligase SUD1	3.90143	3.20711	0.694318	up	up	7.06759	6.73754	0.330057	10.9821	9.94711	1.035
Solyc09g065610	AT1G03070	AtLFG4; LFG4 (LIFEGUARD 4)	protein lifeguard 4	3.88076	4.45594	-0.575188	up	up	13.3128	13.1556	0.157235	17.2205	17.587	-0.366547
Solyc02g081560	AT5G10695		hypothetical protein	3.86587	3.68743	0.178436	up	up	9.88299	10.0634	-0.180372	13.7639	13.7853	-0.0214663
Solyc07g032390				3.83862	3.86904	-0.0304258	up	up	7.8083	7.05013	0.758169	11.5866	10.9319	0.654747
Solyc00g094520				3.82971	4.00267	-0.172962	up	up	9.99984	9.9159	0.0839403	13.874	13.9222	-0.048169
Solyc08g067960	AT5G25560		CHY and CTCHY and RING-type zinc finger protein	3.81676	3.96473	-0.147979	up	up	12.9121	12.631	0.281144	16.7157	16.5609	0.154744
Solyc11g062370	AT2G26770	SCAB1 (stomatal closure-related actin binding protein 1)	stomatal closure-related actin binding protein1	3.81459	3.86048	-0.0458912	up	up	7.37771	7.33577	0.0419407	11.179	11.2112	-0.032202
Solyc06g062540	AT1G73010	AtPPsPase1 (pyrophosphate-specific phosphatase1); ATPS2 (phosphate starvation-induced gene 2); PPsPase1 (pyrophosphate-specific phosphatase1); PS2 (phosphate starvation-induced gene 2)	inorganic pyrophosphatase 1	3.80268	4.89397	-1.09129	up	up	6.69827	6.6702	0.0280751	10.6131	11.6262	-1.01306
Solyc02g083790	AT4G36010		pathogenesis-related thaumatin family protein	3.78645	2.55607	1.23038	up	up	7.49781	7.22378	0.274028	11.2919	9.82588	1.46603
Solyc01g095320	AT2G46240	ATBAG6 (ARABIDOPSIS THALIANA BCL-2-ASSOCIATED ATHANOGENE 6); BAG6 (BCL-2-associated athanogene 6)	BCL-2-associated athanogene 6	3.78497	3.84399	-0.0590151	up	up	11.666	11.4215	0.244488	15.4361	15.2684	0.167716
Solyc10g078930	AT3G12050		Aha1 domain-containing protein	3.77073	3.98415	-0.213418	up	up	12.8618	12.7728	0.0890212	16.6022	16.7198	-0.117672
Solyc11g013480	AT1G77850	ARF17 (auxin response factor 17)	auxin response factor 17	3.7644	3.67746	0.0869477	up	up	7.27682	7.2312	0.0456117	11.0369	10.9249	0.112019
Solyc04g077640	AT5G09640	SCPL19 (serine carboxypeptidase-like 19); SNG2 (SINAPOYLGLUCOSE ACCUMULATOR 2)	serine carboxypeptidase-like 19	3.74576	3.72653	0.019239	up	up	9.91594	9.61406	0.301879	13.6818	13.3749	0.30687
Solyc02g087350	AT3G28340	GATL10 (galacturonosyltransferase-like 10); GolS8 (galactinol synthase 8)	putative galacturonosyltransferase-like 10	3.7298	3.6601	0.0696925	up	up	9.03382	7.94036	1.09345	12.5095	11.5971	0.912382
Solyc03g082920	AT5G42020	BIP (luminal binding protein); BIP2	Luminal-binding protein 2	3.72898	3.82276	-0.0937762	up	up	14.0023	13.8505	0.151778	17.7074	17.6381	0.0692925
Solyc04g078600	AT5G47830		hypothetical protein	3.67185	3.76662	-0.0947698	up	up	13.3541	13.2044	0.149743	17.0002	16.9156	0.0846321
Solyc09g082820				3.66258	2.65907	1.0035	up	up	7.03105	6.93583	0.0952194	10.6943	9.58319	1.11112
Solyc00g013140	ATMG00665	NAD5 (NADH DEHYDROGENASE SUBUNIT 5); NAD5.2 (NADH DEHYDROGENASE 5.2); NAD5B (NADH dehydrogenase 5B)		3.61895	3.87811	-0.259164		up	10.8193	10.7225	0.0968924	14.4689	14.5763	-0.107361
Solyc01g022780				3.60785	3.61124	-0.00339415	up	up	9.175	9.30522	-0.130225	12.6773	12.8907	-0.213395
Solyc09g009100	AT5G03720	AT-HSFA3 (ARABIDOPSIS THALIANA HEAT SHOCK TRANSCRIPTION FACTOR A3); HSFA3 (heat shock transcription factor A3)	heat shock transcription factor A3	3.57517	3.58777	-0.0126006	up	up	12.9477	12.8467	0.100943	16.5406	16.4345	0.10618
Solyc08g016670	AT1G30070		SGS domain-containing protein	3.56787	3.60647	-0.0385955	up	up	13.3635	13.1468	0.216671	16.9184	16.713	0.205311
Solyc01g095390	AT5G41620		hypothetical protein	3.55219	3.74447	-0.192288	up	up	8.39298	8.05656	0.336419	11.9574	11.8127	0.144719
Solyc02g067440	AT5G39890		hypothetical protein	3.54412	2.95305	0.591072	up	up	5.57976	5.654	-0.0742395	9.11008	8.60801	0.502066
Solyc10g081570				3.5435	3.24674	0.29676	up	up	12.1713	11.9957	0.17568	15.7024	15.2543	0.448122
Solyc04g080540	AT1G19530		hypothetical protein	3.54023	3.60578	-0.0655505	up	up	7.30093	7.33424	-0.0333086	10.8529	10.9204	-0.0674918
Solyc07g066070	AT5G56140		KH domain-containing protein	3.52967	3.68856	-0.15889	up	up	12.2392	11.961	0.278181	15.7526	15.6244	0.128215
Solyc09g091180	AT3G23990	HSP60 (heat shock protein 60); HSP60-3B (HEAT SHOCK PROTEIN 60-3B)	heat shock protein 60	3.51071	3.70842	-0.197703	up	up	11.0711	10.8434	0.227747	14.5666	14.5379	0.0287912
Solyc08g077980	AT5G47120	ATBI-1 (ARABIDOPSIS BAX INHIBITOR 1); ATBI1 (BAX inhibitor 1); BI-1; BI1 (BAX inhibitor 1)	BAX inhibitor 1	3.47248	3.68104	-0.208563	up	up	13.9171	13.8166	0.100531	17.3938	17.4632	-0.069385
Solyc09g007270	AT3G09640	APX1B (ASCORBATE PEROXIDASE 1B); APX2 (ascorbate peroxidase 2)	L-ascorbate peroxidase 2	3.46498	3.62312	-0.158147	up	up	14.1248	14.0587	0.0660813	17.5656	17.6348	-0.0692234
Solyc02g090770	AT2G33710		ethylene-responsive transcription factor ERF112	3.4617	3.43632	0.025382	up	up	6.35274	6.15883	0.193908	9.79672	9.59928	0.197439
Solyc09g005120	AT3G08970	ATERDJ3A; TMS1 (THERMOSENSITIVE MALE STERILE 1)	J domain protein ATERDJ3A	3.45824	3.55195	-0.0937083	up	up	11.2512	10.9799	0.271292	14.7011	14.5235	0.177613
Solyc06g084390	AT4G02980	ABP; ABP1 (endoplasmic reticulum auxin binding protein 1)	auxin-binding protein 1	3.44481	3.41809	0.0267118	up	up	11.5481	11.2758	0.272315	14.9917	14.6868	0.30481
Solyc02g085320				3.44411	3.08477	0.359347	up	up	7.21156	6.73376	0.477802	10.6666	9.80077	0.865851
Solyc03g120740	AT1G15230		hypothetical protein	3.43965	2.63538	0.80427	up	up	10.2432	10.1255	0.11777	13.703	12.8441	0.858876
Solyc10g006150				3.42722	2.75981	0.667412	up	up	5.70436	5.62188	0.0824772	9.12793	8.37512	0.752811
Solyc11g006740	AT2G02240	MEE66 (maternal effect embryo arrest 66)	F-box domain protein MEE66	3.40454	3.92757	-0.523035	up	up	6.9116	6.55891	0.352699	10.3845	10.4652	-0.0807343
Solyc03g120920	AT5G25840		hypothetical protein	3.38774	3.01345	0.374291	up	up	6.2622	5.37611	0.886092	9.63035	8.3569	1.27346
Solyc04g011750				3.38486	1.82798	1.55688	up	up	6.26993	6.56882	-0.298888	9.63992	8.36511	1.27481
Solyc07g040960	AT5G12010		hypothetical protein	3.3756	3.87037	-0.494769		up	10.2475	8.533	1.71452	13.0643	12.3397	0.72463
Solyc00g136560	AT5G58770	AtcPT4; cPT4 (cis-prenyltransferase 4)	dehydrodolichyl diphosphate synthase 2	3.37499	2.54405	0.830939		up	7.2087	7.48835	-0.279647	10.5662	10.0563	0.509844
Solyc01g010480	AT2G02710	PLP (PAS/LOV PROTEIN); PLPA (PAS/LOV PROTEIN A); PLPB (PAS/LOV protein B); PLPC (PAS/LOV PROTEIN C)	PAS/LOV protein B	3.35342	2.3456	1.00782	up	up	9.62436	9.87515	-0.250786	13.0399	12.2982	0.741778
Solyc00g021630	ATMG00270	NAD6 (NADH dehydrogenase 6)		3.34425	3.64965	-0.305401	up	up	10.655	10.6114	0.0436006	14.0283	14.2473	-0.218904
Solyc02g066960	AT3G02100		UDP-glycosyltransferase 83A1	3.33268	2.34728	0.985392	up	up	5.03476	5.2836	-0.248842	8.42395	7.59152	0.832435
Solyc12g005310	AT5G54510	DFL1 (DWARF IN LIGHT 1); GH3.6 (Gretchen Hagen3.6)	indole-3-acetic acid-amido synthetase GH3.6	3.32101	2.7252	0.595809	up	up	6.34886	5.90341	0.445445	9.65025	8.61583	1.03442
Solyc06g062560	AT1G17710	AtPEPC1 (Arabidopsis thaliana phosphoethanolamine/phosphocholine phosphatase 1); PEPC1 (phosphoethanolamine/phosphocholine phosphatase 1)	phosphoethanolamine/phosphocholine phosphatase	3.31082	4.47013	-1.15931	up	up	6.2735	6.2041	0.0694074	9.71501	10.7436	-1.0286
Solyc01g011090	AT1G59820	ALA3 (aminophospholipid ATPase 3)	phospholipid-transporting ATPase 3	3.30642	3.34945	-0.0430247	up	up	5.81849	5.64919	0.1693	9.09925	9.00101	0.0982378
Solyc00g140060	AT4G20850	TPP2 (tripeptidyl peptidase ii)	tripeptidyl peptidase II	3.29066	3.11415	0.176514		up	6.28565	6.04589	0.239764	9.56779	9.16739	0.400409
Solyc02g085090	AT2G18260	ATSYP112; SYP112 (syntaxin of plants 112)	syntaxin-112	3.28598	1.36087	1.92511	up	up	7.24781	7.34244	-0.0946295	10.4955	8.75558	1.73996
Solyc01g107740	AT4G34150		calcium-dependent lipid-binding domain-containing protein	3.27692	2.79975	0.477173	up	up	8.42344	7.88763	0.535804	11.7074	10.7169	0.990457
Solyc01g007840	AT3G44260	AtCAF1a (CCR4- associated factor 1a); CAF1a (CCR4- associated factor 1a)	putative CCR4-associated factor 1	3.27432	3.04398	0.230338	up	up	13.0182	12.9652	0.052962	16.2634	15.9711	0.292379
Solyc10g077100	AT5G45790		ubiquitin carboxyl-terminal hydrolase family protein	3.26355	2.83411	0.429442	up	up	8.20349	8.18675	0.016743	11.4676	11.0291	0.43847
Solyc02g069170	AT1G31240		Bromodomain transcription factor	3.25044	3.50124	-0.250798		up	7.05291	6.50842	0.544486	10.2866	9.97984	0.306764
Solyc10g084960	AT3G09270	ATGSTU8 (glutathione S-transferase TAU 8); GSTU8 (glutathione S-transferase TAU 8)	glutathione S-transferase TAU 8	3.23181	3.4653	-0.233499	up	up	6.74371	6.1262	0.617509	9.98082	9.59438	0.386436
Solyc04g079470	AT1G47710	AtSERPIN1; SERPIN1	serpin-ZX	3.22315	3.11286	0.110293	up	up	8.10866	7.6663	0.442365	11.4014	10.834	0.567341
Solyc01g087480				3.21593	3.48147	-0.26554	up	up	7.52074	7.22488	0.295863	10.7326	10.7006	0.0320194
Solyc07g054220	AT4G28140		ethylene-responsive transcription factor ERF054	3.21013	3.45768	-0.247552	up	up	6.30991	6.19793	0.111972	9.52785	9.66662	-0.13877
Solyc07g047870				3.20779	3.6684	-0.460608	up	up	5.51922	5.32635	0.192866	8.72687	8.98802	-0.261142
Solyc11g068900	AT2G27260		late embryogenesis abundant hydroxyproline-rich glycoprotein	3.20665	3.31655	-0.109895	up	up	11.6085	11.4097	0.198784	14.8236	14.7238	0.0998176
Solyc09g011030	AT3G09350	Fes1A (Fes1A)	protein Fes1A	3.18555	3.34917	-0.163619	up	up	12.5291	12.0808	0.448274	15.6984	15.4129	0.28553
Solyc01g091260	AT4G22740		glycine-rich protein	3.16796	3.10571	0.0622463	up	up	12.9688	12.6416	0.327167	16.037	15.6955	0.341506
Solyc07g054770	AT4G10270		putative wound-responsive protein	3.15256	2.24009	0.912468	up	up	8.02432	7.86027	0.164054	11.1702	10.1341	1.03615
Solyc01g088810	AT5G51160		ankyrin repeat-containing protein	3.1371	2.78833	0.348775	up	up	6.22711	6.2415	-0.0143908	9.33787	9.01945	0.318418
Solyc08g068250	AT3G24550	ATPERK1 (proline-rich extensin-like receptor kinase 1); PERK1 (proline-rich extensin-like receptor kinase 1)	proline-rich extensin-like receptor kinase 1	3.1339	2.11983	1.01408	up	up	5.65798	5.57329	0.0846859	8.79037	7.71092	1.07945
Solyc02g080790	AT5G05920	DHS (deoxyhypusine synthase); EDA22 (embryo sac development arrest 22)	deoxyhypusine synthase	3.12701	2.86958	0.25743	up	up	6.00025	5.73071	0.269533	9.10776	8.58276	0.525004
Solyc10g085140	AT5G58770	AtcPT4; cPT4 (cis-prenyltransferase 4)	dehydrodolichyl diphosphate synthase 2	3.125	2.35533	0.769666	up	up	10.3722	10.5548	-0.182593	13.4994	12.9529	0.546422
Solyc11g017040	AT1G09730		putative ubiquitin-like-specific protease 2B	3.11643	3.45177	-0.335336	up	up	12.7921	12.6206	0.171484	15.8946	16.0278	-0.133207
Solyc02g084120	AT5G53350	CLPX (CLP protease regulatory subunit X)	CLP protease regulatory subunit X	3.1155	2.93096	0.184542	up	up	4.8249	5.32749	-0.502588	7.91664	8.35235	-0.435709
Solyc08g080540	AT4G11660	AT-HSFB2B; HSF7; HSFB2B (HEAT SHOCK TRANSCRIPTION FACTOR B2B)	heat stress transcription factor B-2b	3.10627	3.43613	-0.329859	up	up	7.66936	7.21461	0.454748	10.7336	10.6424	0.0912003
Solyc03g061560	ATMG00070	NAD9 (NADH dehydrogenase subunit 9)		3.09981	3.01885	0.0809653	up	up	11.5999	11.5021	0.0977571	14.703	14.5027	0.200291
Solyc01g111640	AT1G75950	ASK1 (ARABIDOPSIS SKP1 HOMOLOGUE 1); ATSKP1; SKP1 (S phase kinase-associated protein 1); SKP1A; UIP1 (UFO INTERACTING PROTEIN 1)	S-phase kinase-associated protein 1	3.09655	2.65584	0.440708	up	up	10.2812	10.1944	0.0867825	13.4044	12.878	0.52642
Solyc02g072000	AT4G18880	AT-HSFA4A (ARABIDOPSIS THALIANA HEAT SHOCK TRANSCRIPTION FACTOR A4A); HSF A4A (heat shock transcription factor A4A)	heat stress transcription factor A-4a	3.0775	2.78444	0.293059	up	up	8.70902	8.58222	0.126794	11.7891	11.3693	0.419837
Solyc02g082440				3.0751	3.16857	-0.0934685	up	up	5.45259	5.01082	0.441776	8.51602	8.15124	0.364782
Solyc04g014600	AT3G03270		adenine nucleotide alpha hydrolases-like protein	3.07452	3.08461	-0.0100844	up	up	14.1787	14.2332	-0.0545051	17.2266	17.2577	-0.0310633
Solyc03g006470	AT5G53750		CBS domain-containing protein	3.0741	2.83584	0.238262	up	up	5.71988	5.92514	-0.205261	8.81711	8.74014	0.0769754
Solyc04g082410	AT2G30600		BTB/POZ domain-containing protein	3.05494	3.40481	-0.349863	up	up	10.609	10.4189	0.190067	13.6828	13.8188	-0.136025
Solyc11g030850				3.04517	3.47887	-0.433702	up	up	8.13467	7.77582	0.358848	11.1775	11.2208	-0.0433129
Solyc10g005030	AT5G24470	APRR5 (pseudo-response regulator 5); PRR5 (pseudo-response regulator 5)	pseudo-response regulator 5	3.04435	3.152	-0.107651	up	up	9.72011	9.65126	0.0688485	12.77	12.8195	-0.0495127
Solyc06g071750	AT3G48240		Octicosapeptide/Phox/Bem1p family protein	3.03805	3.04141	-0.00335585		up	8.40174	8.22164	0.180101	11.3906	11.253	0.137542
Solyc02g091220	AT1G77840		putative eukaryotic translation initiation factor 5-2	3.02981	3.23253	-0.202718	up	up	9.39972	9.14164	0.258078	12.4368	12.4082	0.0286412
Solyc04g072270	AT1G67120	AtMDN1; MDN1 (MIDASIN 1)	protein MIDASIN1	3.02565	2.64041	0.385235	up	up	6.34294	6.11521	0.22773	9.33373	8.75062	0.583113
Solyc11g063540	AT2G07749		mitovirus RNA-dependent RNA polymerase	3.02135	3.55203	-0.530674	up	up	6.41407	6.28621	0.127861	9.41767	9.81815	-0.400476
Solyc03g082530	AT4G00880	SAUR31 (SMALL AUXIN UPREGULATED RNA 31)	SAUR-like auxin-responsive protein	3.02063	1.51446	1.50617	up	up	5.35683	5.62295	-0.266125	8.221	6.99253	1.22846
Solyc11g063530	ATMG01110	ORF251		3.01889	3.32845	-0.309556	up	up	7.30592	7.03304	0.272878	10.3024	10.3377	-0.0353603
Solyc03g122070	AT3G28860	ABCB19 (ATP-binding cassette B19); ATABCB19 (Arabidopsis thaliana ATP-binding cassette B19); ATMDR1; ATMDR11 (MULTIDRUG RESISTANCE PROTEIN 11); ATPGP19; MDR1; MDR11; PGP19 (P-GLYCOPROTEIN 19)	ABC transporter B family member 19	3.01875	3.16106	-0.142315	up	up	6.20308	6.5452	-0.342119	9.19628	9.68768	-0.491405
Solyc06g082000	AT3G08510	ATPLC2 (phospholipase C 2); PLC2 (phospholipase C 2)	phosphoinositide phospholipase C 2	3.00315	3.05311	-0.0499679	up	up	8.45109	8.22565	0.225444	11.4695	11.2858	0.183657
Solyc04g028580	AT5G04240	ELF6 (EARLY FLOWERING 6)	probable lysine-specific demethylase ELF6	2.99976	2.5044	0.495367	up	up	6.07817	5.75063	0.327533	9.07174	8.32003	0.751704
Solyc08g021820	AT4G32280	IAA29 (indole-3-acetic acid inducible 29)	auxin-responsive protein IAA29	2.99868	1.0627	1.93598	up	up	9.30861	9.93266	-0.624049	12.3075	11.0384	1.26913
Solyc04g076130	AT3G12203	scpl17 (serine carboxypeptidase-like 17)	serine carboxypeptidase-like 17	2.97966	2.87118	0.108472	up	up	8.78344	8.50467	0.278762	11.7697	11.3865	0.383261
Solyc05g047640	AT4G00840		putative S-acyltransferase	2.97697	2.9576	0.0193664	up	up	7.82953	7.6032	0.226336	10.8197	10.5746	0.245143
Solyc04g010160				2.9693	2.79419	0.175114	up	up	5.33243	5.39503	-0.0626009	8.30391	8.16504	0.138865
Solyc03g006640	AT4G05010	AtFBS3; FBS3 (F-box stress induced 3)	F-box protein	2.96671	2.71406	0.252645	up	up	7.84465	7.62274	0.221909	10.8283	10.3734	0.454945
Solyc08g078510	AT5G13200		GRAM domain family protein	2.96169	2.89085	0.0708386	up	up	10.7417	10.6694	0.0723244	13.7336	13.5922	0.141447
Solyc10g006120	AT3G20300		hypothetical protein	2.95951	2.90051	0.0589933	up	up	6.34796	6.13105	0.216913	9.25276	9.02394	0.228818
Solyc07g006630	AT5G57660	ATCOL5; BBX6 (B-box domain protein 6); COL5 (CONSTANS-like 5)	zinc finger protein CONSTANS-LIKE 5	2.94987	2.97101	-0.0211388	up	up	9.29441	9.40843	-0.114019	12.2526	12.3734	-0.120756
Solyc01g103920	AT1G60950	ATFD2 (FERREDOXIN 2); FD2; FED A	ferredoxin-2	2.94219	3.23853	-0.296335		up	12.7177	12.5977	0.119971	15.5658	15.8134	-0.247596
Solyc09g091960	AT1G04880		high mobility group B protein 15	2.93843	2.58634	0.35209	up	up	8.87377	8.56938	0.304395	11.8116	11.1578	0.653744
Solyc12g098900	AT4G36600		Late embryogenesis abundant (LEA) protein	2.93449	3.85873	-0.924245	up	up	5.53783	6.03219	-0.494363	8.44839	9.8804	-1.43201
Solyc04g072700	AT4G08570		heavy-metal-associated domain-containing protein	2.92777	3.17205	-0.244277	up	up	7.9342	7.83997	0.0942229	10.8776	11.0395	-0.161835
Solyc12g013520				2.91488	2.33155	0.583329	up	up	7.04845	6.67513	0.373328	9.94419	9.00626	0.937938
Solyc08g079170	AT1G62740	Hop2 (Hop2)	carboxylate clamp-tetratricopeptide repeat protein HOP2	2.9082	3.38536	-0.477163	up	up	13.4281	13.0944	0.333732	16.323	16.4351	-0.112078
Solyc03g025710	AT1G72030		Acyl-CoA N-acyltransferases-like protein	2.90218	2.96526	-0.0630766	up	up	8.43889	8.59716	-0.158266	11.3112	11.5248	-0.21363
Solyc08g079700	AT4G12040	AtSAP7; SAP7 (stress-associated protein 7)	zinc finger A20 and AN1 domain-containing stress-associated protein 7	2.88018	2.65029	0.229886	up	up	12.7077	12.5146	0.193104	15.5562	15.1788	0.377418
Solyc04g076220	AT5G49700	AHL17 (AT-hook motif nuclear localized protein 17)	Predicted AT-hook DNA-binding family protein	2.87822	1.72576	1.15246	up	up	7.48522	7.42334	0.061878	10.357	9.2266	1.13037
Solyc07g007200	AT5G45290		RING/U-box domain-containing protein	2.87452	2.65582	0.218702	up	up	7.15484	6.98953	0.165311	10.0298	9.65092	0.378836
Solyc02g084430				2.8369	2.94355	-0.106643	up	up	6.37384	6.4934	-0.119563	9.1858	9.36857	-0.182769
Solyc10g081740	AT5G04870	ATCPK1; CPK1 (calcium dependent protein kinase 1)	calcium dependent protein kinase 1	2.83297	3.47309	-0.640123	up	up	5.21524	4.84199	0.373252	8.04579	8.25416	-0.208373
Solyc03g117610				2.82665	2.94035	-0.1137	up	up	8.81855	8.77308	0.0454702	11.6518	11.7276	-0.0757202
Solyc01g101010	AT5G26760		hypothetical protein	2.82545	2.34798	0.477466	up	up	11.2947	11.0508	0.243942	14.1238	13.4314	0.692383
Solyc03g123840	AT3G21215		RNA recognition motif-containing protein	2.81578	2.63483	0.180942	up	up	5.79645	5.58839	0.208062	8.61014	8.2272	0.382939
Solyc07g006050	AT4G30860	ASHR3 (ASH1-related 3); SDG4 (SET domain group 4)	histone-lysine N-methyltransferase ASHR3	2.80322	3.16682	-0.363609	up	up	5.97875	5.70084	0.277915	8.77804	8.85844	-0.0803942
Solyc11g005180	AT5G59560	SRR1 (SENSITIVITY TO RED LIGHT REDUCED 1)	protein SENSITIVITY TO RED LIGHT REDUCED 1	2.79837	2.66314	0.135226	up	up	6.0783	6.1733	-0.0949988	8.93038	8.86184	0.068538
Solyc06g005110	AT5G02960		40S ribosomal protein S23-2	2.7983	2.81184	-0.0135406	up	up	8.79481	8.65375	0.14106	11.5938	11.466	0.127803
Solyc12g036650	AT1G68490		hypothetical protein	2.79479	2.41725	0.377544	up	up	7.07604	7.16008	-0.0840395	9.84165	9.57266	0.268988
Solyc09g064390	AT1G04130	AtTPR2; TPR2 (tetratricopeptide repeat 2)	carboxylate clamp-tetratricopeptide repeat protein	2.79247	3.00158	-0.20911	up	up	9.92395	9.80634	0.117615	12.7118	12.8218	-0.109914
Solyc01g107170	AT1G27730	STZ (salt tolerance zinc finger); ZAT10	zinc finger protein STZ/ZAT10	2.78976	2.51607	0.273699	up	up	11.355	11.0292	0.325863	14.1456	13.5556	0.589961
Solyc05g056560	AT1G66080		hypothetical protein	2.78883	2.75663	0.0322006	up	up	11.4998	11.3138	0.186016	14.2756	14.0809	0.19473
Solyc03g116730	AT3G15850	ADS3; AtADS3; FAD5 (fatty acid desaturase 5); FADB (FATTY ACID DESATURASE B); JB67	palmitoyl-monogalactosyldiacylglycerol delta-7 desaturase	2.78801	2.59914	0.188868	up	up	10.4862	10.6448	-0.158587	13.2766	13.2565	0.0201017
Solyc11g045040	AT1G71340	AtGDPD4; GDPD4 (glycerophosphodiester phosphodiesterase 4)	glycerophosphodiester phosphodiesterase	2.78541	2.29614	0.489275	up	up	7.03605	6.93843	0.0976112	9.80295	9.23059	0.572352
Solyc11g064980				2.7813	3.30541	-0.524109	up	up	9.27634	9.02593	0.25041	11.9305	12.3589	-0.428417
Solyc04g080280				2.78039	2.80555	-0.0251551	up	up	13.8542	13.5815	0.272637	16.6346	16.3483	0.286276
Solyc03g119530	AT3G02550	LBD41 (LOB domain-containing protein 41)	LOB domain-containing protein 41	2.78033	2.90546	-0.125134	up	up	6.42703	5.9295	0.497526	9.17057	8.81227	0.358302
Solyc10g077090				2.7787	2.46199	0.316718	up	up	7.76741	7.76098	0.00643094	10.5514	10.2261	0.325334
Solyc07g005210	AT5G58070	ATTIL (TEMPERATURE-INDUCED LIPOCALIN); TIL (temperature-induced lipocalin)	temperature-induced lipocalin TIL1	2.76863	2.66695	0.101674	up	up	14.872	14.7709	0.101085	17.6367	17.3768	0.259947
Solyc05g053470	AT3G23990	HSP60 (heat shock protein 60); HSP60-3B (HEAT SHOCK PROTEIN 60-3B)	heat shock protein 60	2.76335	2.79115	-0.0277991	up	up	12.6472	12.3815	0.265675	15.3803	15.1494	0.230849
Solyc05g005650				2.76314	2.63985	0.123296	up	up	6.17093	5.99313	0.177796	8.91012	8.62469	0.285427
Solyc07g005300				2.76032	2.24454	0.51578	up	up	10.9036	10.9848	-0.0812466	13.6671	13.2365	0.43061
Solyc03g006990	AT5G66520		pentatricopeptide repeat-containing protein	2.75114	2.68639	0.0647541	up	up	8.54614	8.50741	0.0387295	11.3068	11.2026	0.104217
Solyc10g084000	AT2G36950		heavy-metal-associated domain-containing protein	2.75011	2.30943	0.440687	up	up	6.33862	6.18417	0.154452	9.06841	8.50297	0.565446
Solyc01g097200	AT3G04710	TPR10 (tetratricopeptide repeat 10)	carboxylate clamp-tetratricopeptide repeat protein	2.74917	2.7006	0.0485741	up	up	6.97131	6.90786	0.0634466	9.68811	9.58781	0.100301
Solyc04g082720	AT1G76440		HSP20-like chaperones superfamily protein	2.74792	2.74375	0.00416763	up	up	11.8689	11.6111	0.257841	14.6166	14.3464	0.270155
Solyc10g036640				2.74636	2.95211	-0.205749	up	up	6.47533	6.05793	0.417397	9.19613	8.99757	0.198569
Solyc11g006950	AT5G63660	LCR74 (LOW-MOLECULAR-WEIGHT CYSTEINE-RICH 74); PDF2.5	defensin-like protein 6	2.74389	1.97284	0.771055	up	up	6.09748	6.16749	-0.0700077	8.8585	8.18369	0.674809
Solyc11g010440	AT2G22475	GEM (GL2-EXPRESSION MODULATOR)	GLABRA2 expression modulator	2.74123	3.08619	-0.344964	up	up	7.19442	7.08807	0.106351	9.93573	10.1747	-0.238991
Solyc00g184350	AT5G05680	EMB2789 (EMBRYO DEFECTIVE 2789); MOS7 (MODIFIER OF SNC1,7)	protein MODIFIER OF SNC1,7	2.73645	2.33854	0.397909	up	up	8.56397	8.13022	0.433747	11.3346	10.4925	0.842093
Solyc04g009900	AT3G04530	ATPPCK2; PEPCK2 (PHOSPHOENOLPYRUVATE CARBOXYLASE KINASE 2); PPCK2 (phosphoenolpyruvate carboxylase kinase 2)	phosphoenolpyruvate carboxylase kinase 2	2.73426	3.3184	-0.584141	up	up	9.25211	8.93406	0.318058	12.0562	12.2644	-0.208231
Solyc02g090750	AT4G37020		hypothetical protein	2.72833	2.16438	0.563949	up	up	5.78302	5.78105	0.00196757	8.64017	7.94765	0.692515
Solyc01g006050	AT1G55230		hypothetical protein	2.72058	2.73203	-0.0114443	up	up	6.63116	5.84428	0.786882	9.35249	8.55225	0.800239
Solyc02g085300	AT1G75170		Sec14p-like phosphatidylinositol transfer family protein	2.7161	2.42148	0.294614	up	up	8.79023	8.90263	-0.112404	11.51	11.3275	0.182478
Solyc02g068110	AT3G27100		transcription and mRNA export factor SUS1	2.71201	2.55615	0.155861		up	11.8011	11.6712	0.12992	14.5059	14.213	0.292906
Solyc10g045730	ATMG00270	NAD6 (NADH dehydrogenase 6)		2.70985	3.22324	-0.513396	up	up	5.76486	5.55798	0.206873	8.43955	8.73008	-0.290531
Solyc03g097760	AT3G48800		Sterile alpha motif (SAM) domain-containing protein	2.70877	2.85615	-0.147386	up	up	7.02441	6.8902	0.134216	9.69128	9.73535	-0.0440661
Solyc11g011340	AT4G37980	ATCAD7; CAD7 (CINNAMYL-ALCOHOL DEHYDROGENASE 7); ELI3 (ELICITOR-ACTIVATED GENE 3); ELI3-1 (elicitor-activated gene 3-1)	cinnamyl alcohol dehydrogenase 7	2.70521	1.42759	1.27761	up	up	9.4566	10.4381	-0.981499	12.2433	11.9049	0.338384
Solyc07g045320	AT4G25330		hypothetical protein	2.70332	2.73453	-0.0312047	up	up	7.44628	7.32742	0.118852	10.1196	10.0549	0.0647048
Solyc03g123680	AT1G72310	ATL3	RING-H2 finger protein ATL3	2.69313	3.63662	-0.943493	up	up	6.6173	6.02232	0.59498	9.30822	9.64586	-0.337638
Solyc11g039890	AT4G38760		hypothetical protein	2.67883	2.1784	0.500431	up	up	6.2032	5.97631	0.226888	8.88072	8.15243	0.728287
Solyc10g079620	AT2G41250		haloacid dehalogenase-like hydrolase domain-containing protein	2.67752	2.86942	-0.191896	up	up	8.66628	8.70301	-0.036725	11.3495	11.5964	-0.24689
Solyc10g085050	AT3G54100		O-fucosyltransferase family protein	2.66839	1.6439	1.02449	up	up	6.6724	6.46794	0.204453	9.31733	8.1243	1.19303
Solyc04g079230	AT2G26560	PLA IIA (PHOSPHOLIPASE A 2A); PLA2A (phospholipase A 2A); PLAII alpha; PLP2 (PATATIN-LIKE PROTEIN 2); PLP2 (PHOSPHOLIPASE A 2A)	phospholipase A 2A	2.66292	2.81051	-0.147594	up	up	5.78216	5.29593	0.486228	8.33876	8.11874	0.220022
Solyc08g075540	AT3G22370	AOX1A (alternative oxidase 1A); ATAOX1A; AtHSR3; HSR3 (hyper-sensitivity-related 3)	alternative oxidase 1A	2.66165	2.06664	0.59501	up	up	11.9296	11.983	-0.0534331	14.8153	14.0668	0.74847
Solyc12g056780	AT4G02450		HSP20-like chaperone	2.65988	2.42479	0.235092	up	up	12.5924	12.4811	0.111325	15.2323	14.8852	0.347113
Solyc05g052890	AT5G02020	SIS (Salt Induced Serine rich)	hypothetical protein	2.65763	2.92494	-0.267318	up	up	6.64608	7.23855	-0.59247	9.34683	10.1962	-0.849364
Solyc07g064600	AT3G20390		endoribonuclease L-PSP family protein	2.65574	2.25672	0.399022	up	up	12.3687	12.6361	-0.267412	15.1325	14.8406	0.291904
Solyc09g061310	AT3G07090		PPPDE putative thiol peptidase family protein	2.65412	2.93218	-0.278068	up	up	13.1221	13.0158	0.106382	15.7613	15.9165	-0.155144
Solyc02g091330	AT1G66510		AAR2 protein family	2.65005	2.47945	0.1706	up	up	7.50812	7.25711	0.251005	10.1485	9.73287	0.415617
Solyc12g096210				2.64666	1.35156	1.29509	up	up	6.31006	6.39851	-0.088447	8.94195	7.7745	1.16745
Solyc00g023570				2.63895	3.34548	-0.706528	up	up	5.6235	5.18644	0.437055	8.24739	8.5022	-0.25481
Solyc09g097850	AT2G31980	AtCYS2 (PHYTOCYSTATIN 2); CYS2 (PHYTOCYSTATIN 2)	cysteine proteinase inhibitor 2	2.62511	2.25415	0.370966	up	up	8.62075	8.49104	0.129712	11.2517	10.7582	0.493571
Solyc09g089500	AT2G38870		PR-6 proteinase inhibitor family protein	2.61768	2.12512	0.492564	up	up	6.94582	7.56118	-0.615362	9.86608	9.82538	0.0406968
Solyc06g074440				2.61736	2.00767	0.609694	up	up	5.87919	6.10615	-0.226968	8.48256	8.11187	0.370691
Solyc04g079730	AT5G42650	AOS (allene oxide synthase); CYP74A (CYTOCHROME P450 74A); DDE2 (DELAYED DEHISCENCE 2)	allene oxide synthase	2.60409	2.77163	-0.167549	up	up	7.83594	7.21189	0.624055	10.4607	9.98526	0.475413
Solyc05g052050	AT4G17500	ATERF-1 (ethylene responsive element binding factor 1); ERF-1 (ethylene responsive element binding factor 1)	ethylene-responsive transcription factor 1A	2.59646	0.599433	1.99703	up		9.88383	9.70592	0.177916	12.4754	10.3188	2.15666
Solyc11g043170	AT4G33650	ADL2 (ARABIDOPSIS DYNAMIN-LIKE 2); APEM1 (ABERRANT PEROXISOME MORPHOLOGY 1); DRP3A (dynamin-related protein 3A); NOXY15 (non responding to oxylipins 15)	dynamin-related protein 3A	2.5956	2.25364	0.341958	up	up	7.84498	7.83811	0.00686873	10.4406	10.1048	0.33583
Solyc02g014840				2.59464	2.42387	0.170769	up	up	5.9424	5.71723	0.225171	8.52971	8.1412	0.388504
Solyc01g110900	AT4G34770	SAUR1 (SMALL AUXIN UPREGULATED RNA 1)	SAUR-like auxin-responsive protein	2.58897	2.51236	0.0766095	up	up	6.41421	6.79353	-0.379322	9.01303	9.34241	-0.329386
Solyc07g052950				2.58548	2.11832	0.467163	up	up	10.6699	10.9353	-0.265347	13.251	13.0716	0.179423
Solyc02g079020	AT2G30470	HSI2 (high-level expression of sugar-inducible gene 2); VAL1 (VP1/ABI3-LIKE 1)	B3 domain-containing transcription repressor VAL1	2.58515	2.4759	0.10925	up	up	6.94273	6.73046	0.212271	9.50234	9.2017	0.300644
Solyc01g095100	AT4G01250	AtWRKY22; WRKY22	WRKY transcription factor 22	2.57467	1.78796	0.786714	up	up	8.21982	7.92268	0.297137	10.788	9.72601	1.062
Solyc06g072330	AT2G35795		mitochondrial import inner membrane translocase subunit TIM14-1	2.57058	1.95512	0.61546	up	up	12.924	12.9233	0.00065499	15.4317	14.8611	0.570539
Solyc10g006670	AT4G27300		G-type lectin S-receptor-like serine/threonine-protein kinase SD1-1	2.56942	2.16911	0.400308	up	up	7.76537	7.57304	0.192334	10.3311	9.76618	0.564875
Solyc03g120070	AT5G24830		pentatricopeptide repeat-containing protein	2.5653	2.23096	0.334342	up	up	5.85223	5.63861	0.213617	8.37832	7.86317	0.515153
Solyc03g116890	AT1G80840	ATWRKY40; WRKY40 (WRKY DNA-binding protein 40)	putative WRKY transcription factor 40	2.55982	1.05704	1.50278	up	up	6.93444	6.3434	0.591045	9.57878	7.38133	2.19745
Solyc07g064140				2.5579	2.26987	0.28803	up	up	5.7505	5.85463	-0.10413	8.32705	8.08631	0.240737
Solyc08g005700				2.55206	1.84073	0.711333	up	up	9.85708	9.55961	0.297467	12.4138	11.3875	1.0263
Solyc01g099370	AT1G09070	(AT)SRC2 (SOYBEAN GENE REGULATED BY COLD-2); AtSRC2; SRC2 (soybean gene regulated by cold-2)	protein SRC2	2.53787	2.08541	0.452465	up	up	13.3183	12.881	0.437341	15.8447	15.0034	0.841309
Solyc06g069510	AT5G07950		hypothetical protein	2.53408	2.24758	0.286497	up	up	8.72486	8.58413	0.140733	11.264	10.8414	0.42267
Solyc09g091150				2.52961	2.33001	0.199605	up	up	7.39386	7.14162	0.252247	9.90948	9.47781	0.431668
Solyc06g083190	AT3G25230	ATFKBP62; FKBP62 (FK506 BINDING PROTEIN 62); ROF1 (rotamase FKBP 1)	rotamase FKBP 1	2.5263	2.797	-0.270706	up	up	14.3128	14.0635	0.24928	16.8383	16.8265	0.0117795
Solyc01g005410	AT1G70680		Caleosin-related family protein	2.52609	2.32361	0.202481	up	up	10.9211	10.7888	0.132309	13.4623	13.1417	0.320628
Solyc03g097120	AT5G16820	ATHSF3 (ARABIDOPSIS HEAT SHOCK FACTOR 3); ATHSFA1B (ARABIDOPSIS THALIANA CLASS A HEAT SHOCK FACTOR 1B); HSF3 (heat shock factor 3); HSFA1B (CLASS A HEAT SHOCK FACTOR 1B)	heat stress transcription factor A-1b	2.52578	2.51942	0.00635897	up	up	8.50001	8.27702	0.222986	11.0423	10.8325	0.209794
Solyc02g088440				2.52471	2.37726	0.147457	up	up	7.38334	7.1547	0.228644	9.89869	9.50885	0.38984
Solyc03g083140				2.5122	2.26262	0.249574	up	up	9.36723	9.20013	0.167104	11.8888	11.4717	0.417159
Solyc03g019860				2.50781	2.31045	0.197364	up	up	6.16645	6.25372	-0.0872766	8.65876	8.55321	0.10555
Solyc11g065220	AT1G50460	ATHKL1; HKL1 (hexokinase-like 1)	hexokinase-like 1	2.5055	2.63516	-0.129666	up	up	7.47684	7.16301	0.313825	9.95435	9.78946	0.164894
Solyc03g078300	AT3G14470		NB-ARC domain-containing disease resistance protein	2.50058	2.14662	0.353963	up	up	9.04473	8.97312	0.0716105	11.5467	11.1371	0.409577
Solyc02g063360	AT3G17980	AtC2 (Arabidopsis thaliana C2 domain); AtGAP1 (homolog of OsGAP1); C2 (C2 domain)	calcium-dependent lipid-binding domain-containing protein	2.49807	2.37441	0.123662	up	up	8.02305	8.24398	-0.220934	10.5535	10.6614	-0.107917
Solyc03g115040	AT1G03220		aspartyl protease-like protein	2.49523	1.99418	0.501053	up	up	6.11777	6.02287	0.0949077	8.6106	8.01542	0.595181
Solyc01g099500	AT5G27680	RECQSIM (RECQ helicase SIM)	RECQ helicase SIM	2.49504	2.0901	0.404937	up	up	7.80771	7.17584	0.631878	10.2154	9.26363	0.951811
Solyc01g095030	AT5G52660		myb family transcription factor	2.48736	2.39689	0.0904637	up	up	10.6611	10.4963	0.164881	13.1929	12.9012	0.291688
Solyc01g106210	AT5G09590	HSC70-5 (HEAT SHOCK COGNATE); MTHSC70-2 (mitochondrial HSO70 2)	mitochondrial HSO70 2	2.48623	2.53539	-0.0491562	up	up	11.6374	11.3465	0.290828	14.1255	13.8923	0.233211
Solyc03g025720	AT3G48990	AAE3 (ACYL-ACTIVATING ENZYME 3)	4-coumarate--CoA ligase-like 10	2.4777	2.19568	0.282028	up	up	8.64891	8.42427	0.224647	11.1124	10.6043	0.508051
Solyc03g064040				2.47364	2.70863	-0.234985	up	up	10.365	10.328	0.0370097	12.8607	13.0411	-0.180369
Solyc02g081540	AT5G36960		hypothetical protein	2.47193	2.81522	-0.343293		up	5.90332	5.8399	0.0634191	8.37643	8.6125	-0.236075
Solyc01g080410	AT4G04830	ATMSRB5 (methionine sulfoxide reductase B5); MSRB5 (methionine sulfoxide reductase B5)	peptide methionine sulfoxide reductase B5	2.46637	2.30555	0.160822	up	up	7.87487	7.69865	0.176221	10.3701	10.035	0.335034
Solyc00g022090				2.46341	3.07166	-0.608254	up	up	7.31354	6.996	0.317538	9.7681	10.0395	-0.27141
Solyc06g054390	AT4G14240		CBS and DUF21 domain-containing protein	2.45659	2.01515	0.441437	up	up	6.81913	6.9053	-0.0861695	9.25745	8.92976	0.327686
Solyc06g071620	AT1G20960	emb1507 (embryo defective 1507)	putative U5 small nuclear ribonucleoprotein helicase	2.45383	2.57853	-0.124706	up	up	6.33788	6.21582	0.122057	8.77018	8.7896	-0.0194136
Solyc00g309530				2.4526	3.0831	-0.630495		up	6.65944	6.34223	0.317204	9.09326	9.41335	-0.320088
Solyc11g039880	AT4G38760		hypothetical protein	2.44885	2.23534	0.213512	up	up	6.46467	6.33598	0.128688	8.91499	8.58913	0.325861
Solyc12g019430	AT2G33620	AHL10 (AT-hook motif nuclear localized protein 10)	AT hook motif DNA-binding family protein	2.44801	2.52708	-0.0790706	up	up	9.14084	8.9993	0.141532	11.595	11.5296	0.0653274
Solyc01g105140	AT5G64200	At-SC35 (ortholog of human splicing factor SC35); ATSC35 (ARABIDOPSIS THALIANA ORTHOLOG OF HUMAN SPLICING FACTOR SC35); SC35 (ortholog of human splicing factor SC35)	SC35-like splicing factor	2.44782	2.30288	0.144936	up	up	11.6749	11.5606	0.1143	14.1198	13.8631	0.256729
Solyc09g089490	AT2G38870		PR-6 proteinase inhibitor family protein	2.44177	2.05989	0.381875	up	up	10.9471	11.6282	-0.681163	13.6633	13.6514	0.0119476
Solyc07g063170				2.4358	1.85056	0.585239	up	up	9.28321	9.10297	0.180241	11.7003	10.9786	0.721693
Solyc06g076670	AT1G07350	SR45a (serine/arginine rich-like protein 45a)	serine/arginine rich-like protein SR45a	2.42411	2.7414	-0.317293	up	up	13.9884	13.6672	0.321182	16.397	16.361	0.0359521
Solyc02g084150				2.42238	2.07933	0.343046		up	7.54279	7.51014	0.0326551	9.94423	9.57087	0.373359
Solyc06g076040	AT3G46510	ATPUB13 (ARABIDOPSIS THALIANA PLANT U-BOX 13); PUB13 (plant U-box 13)	U-box domain-containing protein 13	2.41961	2.25705	0.162565	up	up	9.77464	9.50185	0.272792	12.1963	11.7847	0.411558
Solyc02g083400	AT4G35840		NEP1-interacting protein 1	2.41597	2.23781	0.178163	up	up	11.4886	11.2743	0.214264	13.9043	13.5303	0.374032
Solyc03g112140	AT3G48260	WNK3 (with no lysine (K) kinase 3)	putative serine/threonine-protein kinase WNK3	2.40671	2.35763	0.0490807	up	up	9.82759	9.53238	0.295208	12.2476	11.899	0.348554
Solyc02g067290	AT5G48600	ATCAP-C (ARABIDOPSIS THALIANA CHROMOSOME ASSOCIATED PROTEIN-C); ATSMC3 (structural maintenance of chromosome 3); ATSMC4 (ARABIDOPSIS THALIANA STRUCTURAL MAINTENANCE OF CHROMOSOME 4); SMC3 (structural maintenance of chromosome 3)	structural maintenance of chromosomes protein 4	2.40646	2.36006	0.0464049	up	up	6.59131	6.54359	0.0477103	8.96414	8.86643	0.0977081
Solyc04g082200	AT1G20440	AtCOR47; COR47 (cold-regulated 47); RD17	dehydrin COR47	2.40412	2.04392	0.360204	up	up	15.5224	15.6987	-0.176319	17.9761	17.7426	0.233463
Solyc05g007900	AT1G26800		RING/U-box domain-containing protein	2.40101	2.58833	-0.187316	up	up	8.34758	8.11714	0.230441	10.7566	10.7165	0.0401293
Solyc03g116510	AT1G15385		hypothetical protein	2.39492	2.35535	0.039562	up	up	7.26961	7.28102	-0.0114114	9.6237	9.624	-0.000303677
Solyc08g075300	AT1G26110	DCP5 (decapping 5)	protein decapping 5	2.39321	2.20554	0.187677	up	up	7.57983	7.42443	0.155399	10.0154	9.64191	0.373452
Solyc00g014850				2.3887	2.52293	-0.134228	up	up	8.29944	8.14287	0.156569	10.6908	10.6641	0.0267496
Solyc04g081730	AT2G17787		hypothetical protein	2.3868	2.20302	0.183772	up	up	13.3938	13.1831	0.210718	15.7945	15.3749	0.419618
Solyc09g091160				2.38566	2.18278	0.20288	up	up	10.4068	10.2216	0.185174	12.8123	12.4613	0.351042
Solyc03g095680	AT2G40770		RING-finger, DEAD-like helicase, PHD and SNF2 domain-containing protein	2.3852	2.2829	0.102306	up	up	6.03105	6.03209	-0.00103875	8.40932	8.32193	0.0873938
Solyc11g039360	ATMG00180	CCB452 (cytochrome C biogenesis 452)		2.38488	2.58272	-0.19784	up	up	7.43463	7.38623	0.0484015	9.82171	9.96159	-0.139884
Solyc06g011380	AT2G25140	CLPB-M (CASEIN LYTIC PROTEINASE B-M); CLPB4 (casein lytic proteinase B4); HSP98.7 (HEAT SHOCK PROTEIN 98.7)	casein lytic proteinase B4	2.37728	2.28505	0.09223	up	up	8.65338	8.31707	0.336308	11.0274	10.5807	0.446659
Solyc11g011700	AT2G21210	SAUR6 (SMALL AUXIN UPREGULATED RNA 6)	SAUR-like auxin-responsive protein	2.37727	1.47372	0.903554	up	up	6.11103	6.79288	-0.681848	8.52176	8.37407	0.147685
Solyc09g089510	AT5G43580	UPI (UNUSUAL SERINE PROTEASE INHIBITOR)	unusual seine protease inhibitor	2.3769	2.04587	0.331038	up	up	11.8493	12.5306	-0.681281	14.4794	14.4878	-0.00838248
Solyc05g015390	AT1G67360		REF/SRPP-like protein	2.3769	2.56706	-0.190161	up	up	15.8004	15.6326	0.16779	18.144	18.0976	0.0463879
Solyc06g084380	AT4G02940		oxidoreductase, 2OG-Fe(II) oxygenase family protein	2.37337	1.87226	0.501108	up	up	6.22985	6.17212	0.0577279	8.58206	8.03602	0.546038
Solyc02g090060				2.37331	1.93717	0.436139	up	up	6.16431	6.21502	-0.0507091	8.51432	8.14432	0.370004
Solyc01g095240	AT5G52900	MAKR6 (MEMBRANE-ASSOCIATED KINASE REGULATOR 6)	membrane-associated kinase regulator family protein	2.36932	1.20032	1.16901		up	8.71141	9.03894	-0.327532	11.1468	10.3016	0.845202
Solyc03g122000	ATCG00730	PETD (photosynthetic electron transfer D)		2.36778	1.83874	0.529037	up	up	8.00826	7.80571	0.202553	10.3759	9.62864	0.747284
Solyc01g056840	ATCG00170	RPOC2		2.36277	2.8607	-0.497929	up	up	7.31171	7.09369	0.21802	9.64038	9.9443	-0.303919
Solyc10g086690	AT3G54020	AtIPCS1 (Arabidopsis Inositol phosphorylceramide synthase 1)	phosphatidylinositol:ceramide inositolphosphotransferase 1	2.36248	2.00974	0.352738		up	7.49943	6.69502	0.804414	9.87118	8.7075	1.16368
Solyc06g071320	AT1G60010		hypothetical protein	2.36066	1.89137	0.469283	up	up	9.90134	10.0589	-0.157571	12.2689	11.9713	0.297588
Solyc06g008130	AT5G43990	SDG18 (SET DOMAIN PROTEIN 18); SUVR2	histone-lysine N-methyltransferase SUVR2	2.35567	4.44973	-2.09406	up	up	11.1091	11.0586	0.0505864	13.4914	15.5015	-2.01011
Solyc02g068360	AT1G78690	At1g78690p	N-acylphosphatidylethanolamine synthase	2.35517	2.15252	0.202653	up	up	7.21118	7.04412	0.167054	9.58691	9.20993	0.376981
Solyc06g050800	AT3G56200		putative amino acid transporter	2.35433	2.39649	-0.0421609	up	up	10.3156	10.1513	0.164274	12.6758	12.5659	0.10996
Solyc01g058550				2.34809	2.662	-0.31391	up	up	7.19404	7.12057	0.0734709	9.51641	9.76653	-0.250121
Solyc06g066370	AT2G38470	ATWRKY33 (WRKY DNA-BINDING PROTEIN 33); WRKY33 (WRKY DNA-binding protein 33)	putative WRKY transcription factor 33	2.34799	2.04807	0.299921	up	up	11.123	10.7303	0.392661	13.4973	12.8265	0.670887
Solyc03g096290	AT4G00430	PIP1;4 (plasma membrane intrinsic protein 1;4); PIP1E (PLASMA MEMBRANE INTRINSIC PROTEIN 1E); TMP-C (TRANSMEMBRANE PROTEIN C)	plasma membrane intrinsic protein 1;4	2.34778	2.55172	-0.203934	up	up	12.9843	12.9157	0.068581	15.3298	15.431	-0.101239
Solyc05g050250	AT5G41761		hypothetical protein	2.34182	2.4358	-0.0939811		up	11.3278	11.7228	-0.394993	13.6688	14.1706	-0.501742
Solyc10g062040				2.34129	2.53826	-0.196974	up	up	7.31002	7.10789	0.202122	9.66276	9.62773	0.0350365
Solyc05g005000	AT1G10740		alpha/beta-Hydrolases superfamily protein	2.33411	2.41577	-0.0816582	up	up	10.0865	9.97587	0.110648	12.4273	12.4143	0.0129956
Solyc09g056310	ATMG00520	MATR		2.32764	2.00357	0.324069	up	up	5.04529	5.69233	-0.64704	7.30478	7.68392	-0.379142
Solyc10g062050	ATMG01320	NAD2 (NADH DEHYDROGENASE 2); NAD2.2 (NADH DEHYDROGENASE 2.2); NAD2B (NADH dehydrogenase 2B)		2.32499	2.48843	-0.163437	up	up	10.0789	9.95188	0.127018	12.4198	12.4501	-0.030247
Solyc00g011130				2.3164	2.85674	-0.540338	up	up	11.5035	10.9933	0.510186	13.849	13.8491	-6.13489e-05
Solyc10g085400	AT3G08840		D-alanine--D-alanine ligase family protein	2.31178	2.61025	-0.298463	up	up	6.5518	5.66995	0.881846	8.85449	8.26551	0.588981
Solyc06g062690	AT2G19480	NAP1;2 (nucleosome assembly protein 1;2); NFA02 (NUCLEOSOME/CHROMATIN ASSEMBLY FACTOR GROUP A 02); NFA2 (NUCLEOSOME/CHROMATIN ASSEMBLY FACTOR GROUP A 2)	nucleosome assembly protein 1;2	2.30886	2.15501	0.153842	up	up	7.50782	7.7165	-0.208676	9.80654	9.86782	-0.0612834
Solyc04g079330	AT3G63470	scpl40 (serine carboxypeptidase-like 40)	serine carboxypeptidase-like 40	2.3055	2.39419	-0.0886919	up	up	5.92606	5.57427	0.351786	8.25838	7.9689	0.289477
Solyc07g032490	AT2G26690	AtNPF6.2; NPF6.2 (NRT1/ PTR family 6.2)	nitrate transporter 1.4	2.30445	2.19607	0.108379	up	up	9.68289	9.03318	0.649714	11.9466	11.2477	0.698856
Solyc07g047790	AT3G07770	AtHsp90-6 (HEAT SHOCK PROTEIN 90-6); AtHsp90.6 (HEAT SHOCK PROTEIN 90.6); Hsp89.1 (HEAT SHOCK PROTEIN 89.1)	HEAT SHOCK PROTEIN 89.1	2.30337	2.29842	0.00494862	up	up	12.0734	11.6951	0.378232	14.3648	13.9903	0.374471
Solyc01g065780	ATMG00510	NAD7 (NADH dehydrogenase subunit 7)		2.30019	2.44114	-0.140955	up	up	8.39254	8.17824	0.214305	10.6998	10.6117	0.0880855
Solyc03g005050	AT3G01820		P-loop containing nucleoside triphosphate hydrolases superfamily protein	2.29626	2.48446	-0.188203	up	up	11.6247	11.4129	0.211802	13.9136	13.8828	0.0307282
Solyc10g080020	AT5G63520		hypothetical protein	2.29453	2.29196	0.0025624	up	up	10.3557	10.0836	0.272134	12.6598	12.4137	0.246114
Solyc05g045740				2.29415	2.31804	-0.0238949	up	up	7.42183	7.26434	0.157485	9.69985	9.55376	0.146089
Solyc06g076470	AT5G02020	SIS (Salt Induced Serine rich)	hypothetical protein	2.29332	1.92308	0.370246	up	up	9.72283	9.65311	0.0697248	12.0209	11.5865	0.434339
Solyc11g056370	ATMG00990	NAD3 (NADH dehydrogenase 3)		2.28993	2.50285	-0.212928	up	up	9.75344	9.40287	0.35057	12.0473	11.9099	0.137415
Solyc08g028970				2.28762	1.92682	0.360798	up	up	7.93863	7.99629	-0.0576582	10.2648	9.9448	0.319983
Solyc02g091740	AT4G37860		SPT2 chromatin protein	2.2848	1.9973	0.287502	up	up	9.49687	9.42295	0.0739253	11.7842	11.4148	0.369455
Solyc00g013110				2.2744	2.84478	-0.570382	up	up	6.59228	6.07879	0.513489	8.83251	8.8828	-0.0502836
Solyc06g005480	AT2G39650		hypothetical protein	2.27092	2.15717	0.11375	up	up	9.1652	8.87786	0.287335	11.4751	11.0391	0.436025
Solyc04g009910	AT3G04530	ATPPCK2; PEPCK2 (PHOSPHOENOLPYRUVATE CARBOXYLASE KINASE 2); PPCK2 (phosphoenolpyruvate carboxylase kinase 2)	phosphoenolpyruvate carboxylase kinase 2	2.2581	2.88551	-0.627418	up	up	8.81316	8.3986	0.414555	11.1263	11.2932	-0.16698
Solyc00g014820				2.25809	3.01727	-0.75918	up	up	6.54952	5.86883	0.680686	8.76473	8.85549	-0.0907609
Solyc05g005670	AT1G60190	AtPUB19; PUB19 (plant U-box 19)	U-box domain-containing protein 19	2.25606	2.59776	-0.341706		up	6.904	6.70967	0.194336	9.13392	9.31176	-0.177845
Solyc01g087180	AT1G07985		hypothetical protein	2.25158	3.15212	-0.900546	up	up	5.81549	5.09726	0.718234	8.05698	8.21653	-0.159557
Solyc05g009340	AT1G68500		hypothetical protein	2.24888	0.369996	1.87889	up		9.81316	9.65939	0.153773	12.0074	10.0551	1.95238
Solyc01g104600	AT4G14110	COP9 (CONSTITUTIVE PHOTOMORPHOGENIC 9); CSN8 (COP9 SIGNALOSOME SUBUNIT 8); EMB143 (EMBRYO DEFECTIVE 143); FUS7 (FUSCA 7)	COP9 signalosome complex subunit 8	2.2418	2.13634	0.105455	up	up	10.8371	10.7501	0.0870215	13.0991	12.9049	0.194253
Solyc09g072860	AT5G44010		hypothetical protein	2.23646	1.93551	0.300946	up	up	6.76635	6.67806	0.0882957	9.00986	8.63057	0.379292
Solyc05g051850	AT5G10170	ATMIPS3 (MYO-INOSITOL-1-PHOSTPATE SYNTHASE 3); MIPS3 (myo-inositol-1-phosphate synthase 3)	myo-inositol-1-phosphate synthase	2.23601	1.67936	0.556657	up	up	10.1211	10.5551	-0.433992	12.3952	12.2678	0.127378
Solyc04g064870	AT1G78780		pathogenesis-related protein	2.23537	1.98776	0.247604	up	up	11.7658	12.0737	-0.307853	13.9952	14.0574	-0.0621298
Solyc02g065540	AT2G23780		RING/U-box superfamily protein	2.23328	2.48302	-0.249749	up	up	11.7816	11.5897	0.191829	14.0042	14.0643	-0.0600364
Solyc00g014790				2.23234	2.58583	-0.353489	up	up	8.32868	8.1949	0.133786	10.5499	10.7605	-0.210615
Solyc06g050230	AT3G10940	LSF2 (LIKE SEX4 2)	phosphoglucan phosphatase LSF2	2.23225	2.06665	0.165598	up	up	10.2841	10.0311	0.253068	12.5257	12.1045	0.421247
Solyc11g005660	AT1G49180		protein kinase family protein	2.22997	2.01339	0.216575	up	up	5.45449	5.31833	0.136159	7.65502	7.28914	0.365885
Solyc01g100230	AT1G56300		chaperone DnaJ-domain containing protein	2.22644	2.03162	0.194821	up	up	13.1578	12.9056	0.252201	15.3767	14.9156	0.461027
Solyc00g210860				2.22299	2.66205	-0.439054	up	up	7.09163	6.83383	0.257792	9.28239	9.47667	-0.19428
Solyc10g006770	AT4G10710	SPT16 (global transcription factor C)	FACT complex subunit SPT16	2.22222	2.29617	-0.0739442	up	up	9.08936	8.82612	0.26324	11.3231	11.1379	0.185204
Solyc02g083250	AT4G35750		SEC14 cytosolic factor family protein / phosphoglyceride transfer family protein	2.2173	2.23196	-0.0146586	up	up	12.2164	12.1841	0.0323451	14.457	14.4121	0.0449574
Solyc02g092520				2.21197	1.98597	0.226001	up	up	5.24882	5.25996	-0.0111431	7.4243	7.21384	0.21046
Solyc02g081170	AT4G04020	FIB (fibrillin); PGL35 (plastoglobulin 35)	fibrillin	2.20953	2.06576	0.143772		up	16.0099	15.7598	0.250114	18.2085	17.7774	0.431062
Solyc11g069790	AT2G28000	CH-CPN60A (CHLOROPLAST CHAPERONIN 60ALPHA); CPN60A (chaperonin-60alpha); Cpn60alpha1 (chaperonin-60alpha1); SLP (SCHLEPPERLESS)	chaperonin-60 alpha	2.2095	2.35076	-0.14126	up	up	14.0353	13.8233	0.211958	16.2287	16.1275	0.101172
Solyc03g098740	AT1G17860		kunitz family trypsin and protease inhibitor protein	2.20757	4.26336	-2.05579	up	up	6.36993	6.36707	0.00286064	8.56258	10.6378	-2.07525
Solyc06g073050	AT3G49530	ANAC062 (NAC domain containing protein 62); NAC062 (NAC domain containing protein 62); NTL6 (NTM1 (NAC WITH TRANSMEMBRANE MOTIF 1)-LIKE 6)	transcription factor NTL6	2.2064	2.51547	-0.30907	up	up	10.2998	9.94237	0.357388	12.5218	12.4932	0.0286118
Solyc01g081000	AT4G16580		putative protein phosphatase 2C	2.20614	2.12114	0.085008	up	up	7.44914	7.31356	0.135579	9.68327	9.44653	0.236738
Solyc01g111440	AT2G17840	ERD7 (EARLY-RESPONSIVE TO DEHYDRATION 7)	senescence/dehydration related protein	2.20587	1.91009	0.295788	up	up	12.4136	12.1273	0.286306	14.6594	14.0743	0.58507
Solyc02g061790	AT5G09250	KIWI	RNA polymerase II transcriptional coactivator KIWI	2.20068	2.14921	0.0514704	up	up	12.8003	12.8185	-0.0182321	14.9884	14.9429	0.0455196
Solyc12g010340	AT2G30000		PHD finger-like domain-containing protein 5A	2.20005	2.18033	0.0197121	up	up	11.4583	11.3049	0.153388	13.6509	13.4808	0.170185
Solyc09g075500	AT5G49220		hypothetical protein	2.19886	1.73935	0.459515	up	up	9.07936	8.84854	0.230816	11.2789	10.6148	0.664056
Solyc06g062680	AT4G34110	ATPAB2 (ARABIDOPSIS POLY(A) BINDING 2); PAB2 (poly(A) binding protein 2); PABP2 (POLY(A) BINDING PROTEIN 2)	polyadenylate-binding protein 2	2.19427	2.00389	0.190377	up	up	6.46676	6.374	0.0927593	8.66985	8.36827	0.301583
Solyc07g008240	AT2G16060	AHB1 (hemoglobin 1); ARATH GLB1; ATGLB1; GLB1 (CLASS I HEMOGLOBIN); HB1 (hemoglobin 1); NSHB1	non-symbiotic hemoglobin 1	2.19345	2.56747	-0.374021	up	up	5.26576	5.46449	-0.198731	7.39617	8.06875	-0.672573
Solyc11g072230	AT3G55780		glycosyl hydrolase family protein	2.19306	2.39589	-0.202828	up	up	6.87695	6.4754	0.401544	9.09478	8.86357	0.23122
Solyc01g111000	AT4G38840	SAUR14 (SMALL AUXIN UPREGULATED RNA 14)	SAUR-like auxin-responsive protein	2.19188	1.64399	0.547888	up	up	8.52521	8.6377	-0.11249	10.7388	10.3875	0.351335
Solyc12g013830				2.19108	1.29071	0.900375	up	up	6.28515	6.39354	-0.108397	8.39986	7.69348	0.70638
Solyc03g120900	AT2G30050		transport protein SEC13A	2.18004	2.5261	-0.34606	up	up	8.5034	7.99453	0.508865	10.6826	10.5227	0.159907
Solyc01g100980	AT1G02460		pectin lyase-like superfamily protein	2.17975	1.41879	0.760961	up	up	7.71432	8.40435	-0.690033	9.87659	9.82876	0.0478248
Solyc07g040740	AT2G19450	ABX45; AS11; ATDGAT (Arabidopsis thaliana acyl-CoA:diacylglycerol acyltransferase); AtDGAT1; DGAT1 (acyl-CoA:diacylglycerol acyltransferase 1); RDS1; TAG1 (TRIACYLGLYCEROL BIOSYNTHESIS DEFECT 1)	diacylglycerol O-acyltransferase 1	2.17667	1.80583	0.37084	up	up	9.40962	9.28049	0.129135	11.6046	11.1259	0.478726
Solyc06g060230	AT1G01720	ANAC002 (Arabidopsis NAC domain containing protein 2); ATAF1	putative transcriptional activator with NAC domain	2.17248	2.37179	-0.199307	up	up	14.0579	13.8621	0.195768	16.3609	16.2315	0.129418
Solyc03g063810				2.16979	2.59682	-0.427026	up	up	7.6749	7.43345	0.241452	9.82513	10.0137	-0.188546
Solyc06g083920	AT2G42450		alpha/beta-Hydrolases superfamily protein	2.16754	2.03472	0.132821	up	up	9.07715	8.9312	0.145951	11.2527	10.9873	0.265442
Solyc06g069730	AT3G47470	CAB4; LHCA4 (light-harvesting chlorophyll-protein complex I subunit A4)	chlorophyll a-b binding protein 4	2.1674	2.6456	-0.478194	up	up	12.4091	12.5148	-0.105652	14.569	15.0874	-0.518482
Solyc08g036550				2.16701	2.60905	-0.442044	up	up	6.86998	6.67659	0.19339	8.99646	9.24821	-0.251749
Solyc12g036570				2.16298	2.5093	-0.346328	up	up	8.13574	7.99377	0.141965	10.2706	10.4791	-0.208506
Solyc06g062550	AT1G17710	AtPEPC1 (Arabidopsis thaliana phosphoethanolamine/phosphocholine phosphatase 1); PEPC1 (phosphoethanolamine/phosphocholine phosphatase 1)	phosphoethanolamine/phosphocholine phosphatase	2.15837	2.9175	-0.759137		up	5.51547	5.64053	-0.125061	7.96654	8.59444	-0.627901
Solyc07g064720	AT5G55050		GDSL esterase/lipase	2.15414	1.44269	0.711454	up	up	6.24926	6.46992	-0.220661	8.37567	7.89809	0.477576
Solyc02g084330				2.15291	1.94267	0.210232	up	up	6.23182	6.40868	-0.176856	8.35415	8.3293	0.0248506
Solyc07g008250	AT2G25490	EBF1 (EIN3-binding F box protein 1); FBL6	EIN3-binding F-box protein 1	2.1493	1.17712	0.972177	up	up	11.7395	11.5409	0.198606	13.8707	12.766	1.10467
Solyc10g074760				2.14767	2.59373	-0.446058		up	8.36544	7.54387	0.821566	10.4962	10.1245	0.371656
Solyc09g061720				2.14748	1.14807	0.999403	up	up	6.9511	7.02514	-0.0740456	9.03564	8.1668	0.86884
Solyc01g090590	AT2G44970		alpha/beta-Hydrolases superfamily protein	2.14723	1.96625	0.180982	up	up	9.87086	9.60246	0.268398	12.0517	11.6356	0.41606
Solyc00g125980				2.14463	2.42371	-0.279085	up	up	9.30213	9.16973	0.132397	11.451	11.5857	-0.134719
Solyc08g062680	AT5G12010		hypothetical protein	2.13892	1.50178	0.637142	up	up	10.2026	9.88049	0.322148	12.3417	11.4194	0.922367
Solyc07g006180	AT4G30480	AtTPR1; TPR1 (tetratricopeptide repeat 1)	tetratricopeptide repeat domain-containing protein	2.13815	1.80521	0.332944	up	up	11.156	11.1251	0.030966	13.2967	12.9303	0.366416
Solyc05g005290	AT1G23550	SRO2 (similar to RCD one 2)	probable inactive poly [ADP-ribose] polymerase SRO2	2.13078	1.94336	0.187425	up	up	8.17536	8.02668	0.148685	10.3392	9.98574	0.353446
Solyc02g092580	AT5G67400	RHS19 (root hair specific 19)	peroxidase 73	2.13049	1.52498	0.605512	up	up	8.62171	8.92473	-0.303029	10.7277	10.4443	0.283434
Solyc06g074580				2.12955	2.38367	-0.254125	up	up	7.9376	7.69141	0.246183	10.0729	10.0598	0.0130202
Solyc02g087740	AT5G39890		hypothetical protein	2.12931	1.75765	0.371665	up	up	11.3551	11.3529	0.00224375	13.4956	13.1056	0.389958
Solyc01g106470	AT5G64510	TIN1 (tunicamycin induced 1)	protein TUNICAMYCIN INDUCED 1	2.12872	1.96941	0.159315	up	up	10.7974	10.5575	0.239969	12.9376	12.5704	0.367242
Solyc09g015880	ATMG00160	COX2 (cytochrome oxidase 2)		2.12821	2.48762	-0.359411	up	up	7.22059	7.03355	0.187037	9.31678	9.4905	-0.173712
Solyc07g008090	AT3G33530		transducin/WD40 domain-containing protein	2.12647	2.27932	-0.152846	up	up	5.8466	5.81448	0.0321261	7.96737	8.10292	-0.135549
Solyc07g042980	AT5G60870	RUG3 (RCC1/UVR8/GEF-like 3)	protein RCC1/UVR8/GEF-LIKE 3	2.12505	1.99794	0.127109	up	up	8.54497	8.40016	0.144818	10.6818	10.4104	0.271316
Solyc08g036500	ATMG00660	ORF149		2.12049	2.55705	-0.436566	up	up	6.42833	6.38474	0.043591	8.52496	8.92307	-0.398113
Solyc04g082210	AT1G20460		hypothetical protein	2.11347	2.13813	-0.0246577	up	up	9.25911	9.28685	-0.0277411	11.3931	11.4312	-0.0380846
Solyc01g097030	AT1G64260		MuDR family transposase	2.11238	1.77624	0.336148	up	up	10.1202	9.91989	0.200306	12.2359	11.7113	0.524558
Solyc08g005180	AT4G23520		putative cysteine proteinase	2.11024	2.40745	-0.297213	up	up	6.91299	6.40613	0.50685	8.99322	8.80732	0.185895
Solyc02g076810	AT3G58630		sequence-specific DNA binding transcription factor	2.10617	1.8548	0.251368	up	up	10.4412	10.1285	0.31264	12.5804	12.0248	0.555572
Solyc03g043700	AT3G03440		ARM repeat superfamily protein	2.10616	1.96105	0.145109	up	up	7.79141	7.2933	0.498106	9.89657	9.31771	0.578857
Solyc02g088430	AT5G27680	RECQSIM (RECQ helicase SIM)	RECQ helicase SIM	2.10487	1.74128	0.363594		up	6.89572	5.88562	1.0101	8.79187	7.59358	1.19828
Solyc04g080400	AT5G44400		FAD-binding and BBE domain-containing protein	2.10142	2.36537	-0.263949	up	up	5.71997	5.34217	0.377802	7.90109	7.76833	0.132759
Solyc12g006590	AT2G26695		Ran BP2/NZF zinc finger-like protein	2.09982	1.7175	0.382325	up	up	7.84912	8.53736	-0.68824	9.82211	10.2367	-0.414636
Solyc01g107880	AT4G34100	CER9 (ECERIFERUM 9); SUD1 (SUPPRESSOR OF DRY2 DEFECTS 1)	probable E3 ubiquitin ligase SUD1	2.09517	2.0999	-0.00472443	up	up	10.8955	9.39415	1.50135	12.9553	11.619	1.3363
Solyc07g064620	AT5G54940		translation initiation factor SUI1 family protein	2.09517	2.15056	-0.0553882	up	up	15.4157	15.2003	0.215403	17.5341	17.3596	0.174511
Solyc07g043130	AT2G30520	RPT2 (ROOT PHOTOTROPISM 2)	Root phototropism protein 2	2.09447	1.97534	0.11913	up	up	11.653	11.8985	-0.245494	13.7237	13.8619	-0.138171
Solyc11g042630	AT4G32480		hypothetical protein	2.0939	2.05922	0.0346756	up	up	6.92915	6.9398	-0.0106433	9.02749	8.97934	0.0481565
Solyc09g074740	AT2G47830		metal tolerance protein C1	2.08902	1.48372	0.605304	up	up	6.85469	6.5923	0.262393	8.93948	8.09586	0.843619
Solyc09g059540				2.08855	2.21356	-0.125012	up	up	8.89642	7.69881	1.19761	10.997	9.91749	1.07952
Solyc01g065490	AT1G60690		probable aldo-keto reductase 3	2.08773	1.90202	0.185716		up	11.162	11.1427	0.0193128	13.3097	13.0629	0.246807
Solyc00g019740	ATMG00480	ATP8 (ATP SYNTHASE 8); ORFB		2.08173	2.2316	-0.149868	up	up	11.1454	10.9393	0.206116	13.2476	13.1685	0.0790319
Solyc01g105100	AT1G36050		Endoplasmic reticulum vesicle transporter protein	2.08067	2.21162	-0.130951	up	up	11.1591	10.8929	0.266148	13.251	13.1153	0.135685
Solyc04g078670	AT3G44290	anac060 (NAC domain containing protein 60); NAC060 (NAC domain containing protein 60)	NAC domain containing protein 60	2.07965	1.20516	0.874488	up	up	6.56018	7.12072	-0.56054	8.63471	8.30568	0.329029
Solyc04g018130				2.07803	1.77793	0.300103	up	up	5.50387	5.51197	-0.00809677	7.56353	7.25685	0.306687
Solyc05g054750	AT3G55240		hypothetical protein	2.0779	1.53166	0.54624	up	up	6.15765	6.48896	-0.331314	8.22512	8.00362	0.221499
Solyc03g098660	AT5G08350		GRAM domain-containing protein / ABA-responsive protein-related	2.07697	2.54611	-0.469142		up	9.22821	8.92327	0.304938	11.3211	11.4878	-0.166779
Solyc07g053620	AT2G20560		DNAJ heat shock family protein	2.07691	2.19693	-0.120023	up	up	10.7203	10.5271	0.193159	12.8061	12.7317	0.0744107
Solyc02g005140				2.07594	1.93165	0.144285	up	up	6.80933	6.86464	-0.0553149	8.86096	8.77479	0.0861643
Solyc08g008390	AT4G23990	ATCSLG3 (ARABIDOPSIS THALIANA CELLULOSE SYNTHASE-LIKE G3); CSLG3 (cellulose synthase like G3)	cellulose synthase-like protein G3	2.07579	2.12334	-0.0475562	up	up	8.9833	8.80287	0.180432	11.0763	10.9165	0.159794
Solyc02g086090	AT1G67070	DIN9 (DARK INDUCIBLE 9); PMI2 (PHOSPHOMANNOSE ISOMERASE 2)	mannose-6-phosphate isomerase	2.07536	1.46966	0.605697	up	up	9.8004	9.74755	0.0528478	11.9095	11.2577	0.651801
Solyc11g045050	AT1G71340	AtGDPD4; GDPD4 (glycerophosphodiester phosphodiesterase 4)	glycerophosphodiester phosphodiesterase	2.07477	2.0332	0.0415639	up	up	5.76604	5.32093	0.445108	7.81405	7.31726	0.49679
Solyc08g079260	AT4G22670	AtHip1 (HSP70-interacting protein 1); HIP1 (HSP70-interacting protein 1); TPR11 (tetratricopeptide repeat 11)	HSP70-interacting protein 1	2.07381	2.09457	-0.0207602	up	up	14.2136	14.0962	0.11738	16.2672	16.1529	0.114322
Solyc01g110640	AT4G35520	ATMLH3; MLH3 (MUTL protein homolog 3)	DNA mismatch repair protein MLH3	2.06908	1.80292	0.266167	up	up	8.15921	7.82467	0.334546	10.2221	9.63183	0.590228
Solyc05g053290	AT3G62260		putative protein phosphatase 2C 49	2.0689	1.29724	0.771665	up	up	10.6644	10.4205	0.243917	12.7529	11.7604	0.992572
Solyc02g084980	AT2G47180	AtGolS1 (galactinol synthase 1); GolS1 (galactinol synthase 1)	galactinol synthase 1	2.06656	3.12975	-1.0632	up	up	9.24049	8.65882	0.581672	11.3524	11.7383	-0.385862
Solyc08g006150	AT5G26220	AtGGCT2;1; GGCT2;1 (gamma-glutamyl cyclotransferase 2;1)	ChaC-like family protein	2.06516	2.59592	-0.530762	up	up	11.9481	11.9387	0.00944201	14.0148	14.5323	-0.517466
Solyc01g008510	AT1G51400		photosystem II 5 kD protein	2.06389	3.3161	-1.25221	up	up	5.70156	6.16786	-0.466304	7.84408	9.48534	-1.64126
Solyc10g008130	AT3G56510		RNA recognition motif-containing protein	2.06227	2.05271	0.00956508	up	up	8.02706	7.81722	0.209831	10.0859	9.86729	0.218612
Solyc02g083240	AT4G35800	NRPB1 (RNA polymerase II large subunit); RNA_POL_II_LS (RNA POLYMERASE II LARGE SUBUNIT); RNA_POL_II_LSRNA_POL_II_LS; RPB1 (RNA POLYMERASE II LARGE SUBUNIT)	DNA-directed RNA polymerase II subunit RPB1	2.06188	1.67986	0.382013		up	9.28674	8.96589	0.32085	11.3517	10.6831	0.668688
Solyc06g076310	AT5G02220	SMR4 (SIAMESE-RELATED 4)	hypothetical protein	2.06155	1.96129	0.100264	up	up	6.27273	6.56246	-0.28973	8.36528	8.55619	-0.190911
Solyc06g007440	AT2G30360	CIPK11 (CBL-INTERACTING PROTEIN KINASE 11); PKS5 (PROTEIN KINASE SOS2-LIKE 5); SIP4 (SOS3-interacting protein 4); SNRK3.22 (SNF1-RELATED PROTEIN KINASE 3.22)	CBL-interacting serine/threonine-protein kinase 11	2.05867	2.9296	-0.87093	up	up	6.63603	6.81894	-0.18291	8.67155	9.67367	-1.00212
Solyc02g030450	AT5G45160	RL2 (RHD-like2)	Root hair defective 3 GTP-binding protein (RHD3)	2.05759	2.0457	0.0118978	up	up	9.43708	9.23264	0.204444	11.5129	11.2989	0.214003
Solyc05g009560	AT1G13330	AHP2 (Arabidopsis Hop2 homolog)	homologous-pairing protein 2-like protein	2.05754	2.75312	-0.695582		up	9.3087	9.69729	-0.388593	11.3614	12.4665	-1.10503
Solyc02g030110	AT4G19490	ATVPS54 (ARABIDOPSIS THALIANA VPS54 HOMOLOG); VPS54	protein VPS54	2.05737	1.93341	0.123954	up	up	9.37312	9.279	0.0941224	11.4303	11.217	0.2133
Solyc03g034410	AT3G03280		hypothetical protein	2.05404	1.19455	0.859491	up	up	5.26861	5.47224	-0.203629	7.2953	6.57664	0.718662
Solyc02g089340	AT5G15700		DNA-directed RNA polymerase 2	2.05353	1.86582	0.18771	up	up	7.55963	7.08875	0.47088	9.59621	8.96819	0.628018
Solyc08g066200	AT4G32850	nPAP (nuclear poly(a) polymerase); PAP(IV) (poly(A) polymerase IV); PAPS4 (poly(A) polymerase 4)	nuclear poly(a) polymerase	2.05313	2.24166	-0.188525	up	up	10.4793	10.1325	0.346749	12.5326	12.3997	0.132832
Solyc12g009560	AT2G25490	EBF1 (EIN3-binding F box protein 1); FBL6	EIN3-binding F-box protein 1	2.05247	1.0388	1.01367	up	up	12.2344	11.941	0.293399	14.349	13.031	1.31799
Solyc05g008480	AT1G66740	ASF1A (ANTI- SILENCING FUNCTION 1A); AtSP7; SGA2; SP7	putative histone chaperone ASF1A	2.0516	1.0976	0.953998	up	up	8.99038	9.05755	-0.0671783	11.0065	10.155	0.851502
Solyc01g057850	AT5G49930	emb1441 (embryo defective 1441)	protein EMBRYO DEFECTIVE 1441	2.05084	1.91704	0.133806	up	up	7.41162	7.39862	0.0129985	9.44398	9.30174	0.142247
Solyc01g014200				2.04999	2.44409	-0.3941	up	up	7.08294	6.54161	0.541332	9.15107	8.96994	0.181128
Solyc06g083270	AT3G25160		ER lumen protein retaining receptor family protein	2.04822	1.78668	0.261532	up	up	11.2324	11.1269	0.10552	13.2814	12.928	0.353419
Solyc07g056240	AT2G42975		hypothetical protein	2.04799	2.01551	0.0324771	up	up	11.4129	11.4297	-0.0167455	13.4519	13.4293	0.0225869
Solyc06g075780	AT5G59820	AtZAT12; RHL41 (RESPONSIVE TO HIGH LIGHT 41); ZAT12	high light responsive zinc finger protein ZAT12	2.04295	1.81094	0.232009	up	up	8.81889	8.4453	0.373589	10.8308	10.3219	0.508919
Solyc12g011450	AT5G54270	LHCB3 (light-harvesting chlorophyll B-binding protein 3); LHCB3*1	light-harvesting chlorophyll B-binding protein 3	2.04285	2.33207	-0.289222	up	up	14.1153	14.2983	-0.182999	16.139	16.5564	-0.417447
Solyc05g052190	AT2G38560	RDO2 (REDUCED DORMANCY 2); TFIIS (transcript elongation factor IIS)	transcript elongation factor IIS	2.0405	1.9233	0.117201	up	up	9.0432	8.85155	0.191644	11.0952	10.7997	0.295536
Solyc03g115920	AT3G14250		RING/U-box superfamily protein	2.04024	1.17004	0.870198	up	up	11.6714	11.8564	-0.185067	13.7685	13.097	0.671552
Solyc03g123560	AT3G14200		chaperone DnaJ-domain containing protein	2.03917	2.15978	-0.120606	up	up	11.615	11.3565	0.258483	13.6569	13.5172	0.139682
Solyc09g089630	AT4G14455	ATBET12; ATBS14B (ARABIDOPSIS THALIANA BET1P/SFT1P-LIKE PROTEIN 14BB); BET12; BS14B (BET1P/SFT1P-LIKE PROTEIN 14BB)	Bet1-like SNARE 1-2	2.0387	1.84736	0.191336	up	up	9.49703	9.46207	0.0349562	11.5646	11.3255	0.239062
Solyc03g114360	AT5G62520	SRO5 (similar to RCD one 5)	probable inactive poly [ADP-ribose] polymerase SRO5	2.03838	1.67174	0.366633	up	up	8.82035	8.5251	0.295251	10.8653	10.2091	0.656136
Solyc11g056360	ATMG00980	RPSL2		2.03644	2.27007	-0.233634	up	up	8.27532	8.2408	0.0345232	10.2936	10.5002	-0.206587
Solyc03g007900	AT4G25720	ATQC (ARABIDOPSIS THALIANA GLUTAMINYL CYCLASE); QC (glutaminyl cyclase); QCT (GLUTAMINYL CYCLOTRANSFERASE)	glutaminyl-peptide cyclotransferase	2.03638	1.99141	0.0449628	up	up	10.2466	10.1969	0.0497122	12.303	12.2123	0.0907646
Solyc09g007630	AT5G03160	ATP58IPK (homolog of mamallian P58IPK); P58IPK (homolog of mamallian P58IPK)	mamallian P58IPK-like protein	2.03484	2.20017	-0.165328	up	up	9.64078	9.48582	0.154957	11.6472	11.6972	-0.0500463
Solyc06g069030	AT1G18060		hypothetical protein	2.0345	1.48989	0.544614	up	up	13.0373	12.9779	0.0593832	15.0533	14.4381	0.615202
Solyc01g068370	AT3G03750	SDG20 (SET domain protein 20); SUVR3	histone-lysine N-methyltransferase SUVR3	2.02812	2.10015	-0.0720352	up	up	6.78985	6.57605	0.213794	8.79177	8.65204	0.139734
Solyc07g019500				2.02749	2.07886	-0.0513738	up	up	6.74058	6.59199	0.148592	8.74904	8.66016	0.0888845
Solyc09g050020	ATMG00220	COB (apocytochrome b)		2.02696	2.19209	-0.165135	up	up	10.909	10.7834	0.125675	12.9558	12.9879	-0.0321518
Solyc01g095530	AT5G41761		hypothetical protein	2.02653	2.04928	-0.022757	up	up	14.5227	14.7741	-0.251428	16.5422	16.8106	-0.268408
Solyc10g084990	AT3G54020	AtIPCS1 (Arabidopsis Inositol phosphorylceramide synthase 1)	phosphatidylinositol:ceramide inositolphosphotransferase 1	2.0264	2.26033	-0.23393		up	7.82824	7.94393	-0.115694	9.83934	10.2144	-0.375083
Solyc12g013710	AT5G54190	PORA (protochlorophyllide oxidoreductase A)	protochlorophyllide reductase A	2.02615	2.7265	-0.700346	up	up	10.0125	10.3871	-0.374617	12.0519	13.0833	-1.03146
Solyc01g096400	AT4G19160		hypothetical protein	2.02467	1.98851	0.0361683	up	up	11.3117	11.0086	0.303143	13.3469	13.0184	0.328561
Solyc02g084510	AT3G51120		zinc finger CCCH domain-containing protein 44	2.02428	1.81116	0.213123	up	up	6.0465	5.8059	0.240601	8.05275	7.59598	0.456768
Solyc05g014650	AT1G67620		Lojap-related protein	2.02166	1.80723	0.214434	up	up	10.5506	10.3616	0.188957	12.5808	12.1862	0.394598
Solyc04g081690				2.0194	2.37272	-0.353318	up	up	7.60421	7.23852	0.36569	9.48072	9.60154	-0.120821
Solyc10g078320	AT3G56690	CIP111 (Cam interacting protein 111)	Cam interacting protein 111	2.01876	1.76997	0.248795	up	up	8.56405	8.21255	0.351503	10.5849	9.9884	0.596465
Solyc02g090970	AT4G36950	MAPKKK21 (mitogen-activated protein kinase kinase kinase 21)	mitogen-activated protein kinase kinase kinase 21	2.01869	0.0832973	1.93539	up		9.31358	8.67492	0.638657	11.3362	8.6616	2.67457
Solyc00g047200	ATMG00220	COB (apocytochrome b)		2.01775	2.26781	-0.250056	up	up	12.9215	12.9241	-0.00261567	14.9276	15.1535	-0.225829
Solyc08g081230	AT5G41330		BTB/POZ domain with WD40/YVTN repeat-containing protein	2.01716	1.97386	0.0432975	up	up	9.34621	8.97699	0.36922	11.3763	10.9954	0.38088
Solyc12g009160	AT1G19110		inter-alpha-trypsin inhibitor heavy chain-like protein	2.01088	1.54654	0.464335		up	8.87726	8.73766	0.139599	10.8927	10.2893	0.603429
Solyc01g095150	AT2G46140		Late embryogenesis abundant protein	2.00908	1.8902	0.118876		up	13.7284	13.4904	0.238058	15.7261	15.3552	0.370987
Solyc07g055870	AT3G58760		Integrin-linked protein kinase family protein	2.00832	1.80009	0.208229	up	up	7.75933	7.67175	0.0875859	9.75864	9.46747	0.291168
Solyc12g056480	AT4G22920	ATNYE1 (NON-YELLOWING 1); NYE1 (NON-YELLOWING 1); SGR (STAY-GREEN)	protein NON-YELLOWING 1	2.00763	1.89285	0.114782	up	up	8.34316	8.17578	0.167374	10.3452	10.0751	0.270006
Solyc07g042250	AT5G20720	ATCPN21; CHCPN10 (CHLOROPLAST CHAPERONIN 10); CPN10 (CHLOROPLAST CHAPERONIN 10); CPN20 (chaperonin 20); CPN21	chaperonin 20	2.00465	1.92199	0.0826635	up	up	15.037	14.9235	0.113516	17.0313	16.8142	0.217081
Solyc03g097420	AT5G50720	ATHVA22E (ARABIDOPSIS THALIANA HVA22 HOMOLOGUE E); HVA22E (HVA22 homologue E)	HVA22-like protein E	2.0006	2.86616	-0.865557	up	up	5.57091	5.51792	0.0529866	7.53062	8.28279	-0.752178
Solyc12g095980	AT5G11890	EMB3135 (EMBRYO DEFECTIVE 3135)	hypothetical protein	2.00019	1.35087	0.649322	up	up	8.5621	8.38789	0.174201	10.5595	9.75349	0.80603
Solyc02g084190				1.99666	1.82008	0.176585	up	up	5.88303	5.76709	0.115946	7.86954	7.56031	0.309227
Solyc09g059950	AT3G07150		hypothetical protein	1.99553	2.18372	-0.188191	up	up	7.07228	6.83923	0.233047	9.06509	9.03487	0.0302177
Solyc11g068440	AT2G27500		putative glucan endo-1,3-beta-glucosidase	1.99347	1.75084	0.242632	up	up	10.9191	10.6318	0.287325	12.9656	12.4286	0.537012
Solyc05g012500	AT1G69310	ATWRKY57; WRKY57 (WRKY DNA-binding protein 57)	putative WRKY transcription factor 57	1.99346	2.10542	-0.111961	up	up	8.68509	8.22348	0.461608	10.6875	10.3559	0.331514
Solyc02g084100				1.99237	2.12926	-0.136887	up	up	7.66167	7.66624	-0.00457729	9.6292	9.78903	-0.159829
Solyc12g005660	AT4G27310	BBX28 (B-box domain protein 28)	B-box domain protein 28	1.99132	1.92024	0.0710769	up	up	7.81009	7.56181	0.248279	9.78864	9.48005	0.308594
Solyc10g055420				1.98987	1.6744	0.315466	up	up	6.556	6.81068	-0.254675	8.50911	8.45292	0.0561859
Solyc03g111860	AT3G57620		glyoxal oxidase-related protein	1.98902	2.36734	-0.378324	up	up	5.65162	5.07221	0.579413	7.61881	7.39151	0.227308
Solyc08g006160	AT5G19940		plastid-lipid associated protein PAP / fibrillin family protein	1.98453	1.79933	0.1852	up	up	13.4124	13.5483	-0.13586	15.3641	15.3088	0.0553194
Solyc12g014470	AT4G26780	AR192; MGE2 (mitochondrial GrpE 2)	molecular chaperone GrpE	1.98289	1.83273	0.150157	up	up	9.73521	9.38642	0.348792	11.7277	11.2323	0.495373
Solyc03g059110				1.9806	1.76796	0.212647	up	up	5.53706	5.25613	0.280924	7.51827	6.98	0.538263
Solyc05g009350	AT5G56930	EMB1789 (embryo defective 1789)	protein EMBRYO DEFECTIVE 1789	1.98034	1.91185	0.0684943	up	up	9.51676	9.2274	0.289359	11.5068	11.1732	0.333582
Solyc10g005130	AT1G01040	ASU1 (ABNORMAL SUSPENSOR 1); ATDCL1 (DICER-LIKE 1); CAF (CARPEL FACTORY); DCL1 (dicer-like 1); EMB60 (EMBRYO DEFECTIVE 60); EMB76 (EMBRYO DEFECTIVE 76); SIN1 (SHORT INTEGUMENTS 1); SUS1 (SUSPENSOR 1)	endoribonuclease Dicer-like 1	1.97522	1.82469	0.150527	up	up	9.68282	9.47165	0.211175	11.668	11.3228	0.345148
Solyc01g105820	AT4G33620		putative ubiquitin-like-specific protease 2A	1.97439	1.80695	0.167449	up	up	7.51836	7.37629	0.142073	9.45823	9.17793	0.280302
Solyc04g050760	AT3G04160		hypothetical protein	1.9739	1.61658	0.357318		up	8.547	8.31698	0.230023	10.5303	9.95813	0.572159
Solyc04g011560	AT2G41060		RNA recognition motif-containing protein	1.96804	1.6616	0.30644	up	up	7.9535	8.29973	-0.346226	9.98237	10.0276	-0.0452637
Solyc12g099370	AT5G49300	GATA16 (GATA transcription factor 16)	GATA transcription factor 16	1.96737	1.71602	0.251347	up	up	10.8491	10.7416	0.107533	12.8503	12.5024	0.34791
Solyc06g063090	AT1G72330	ALAAT2 (alanine aminotransferase 2)	alanine aminotransferase 2	1.96583	1.83355	0.132282	up	up	9.81694	9.53562	0.281314	11.7903	11.3931	0.397182
Solyc03g116840	AT3G15930		pentatricopeptide repeat-containing protein	1.96523	1.56445	0.400784	up	up	6.56945	6.46658	0.102868	8.53561	8.04803	0.487584
Solyc00g020030				1.96499	2.44528	-0.480292	up	up	5.63322	5.23407	0.39915	7.5858	7.62539	-0.0395819
Solyc04g072510	AT5G07900		mitochondrial transcription termination factor family protein	1.95748	1.04191	0.91557	up	up	7.74685	7.72214	0.0247061	9.67354	8.75864	0.914901
Solyc10g085660	AT1G08710		F-box protein SKIP24	1.95656	1.87384	0.0827225	up	up	7.42194	7.16651	0.255421	9.36173	9.01929	0.342443
Solyc01g105450	AT1G17840	ABCG11 (ATP-binding cassette G11); AtABCG11; ATWBC11 (ARABIDOPSIS THALIANA WHITE-BROWN COMPLEX HOMOLOG PROTEIN 11); COF1 (CUTICULAR DEFECT AND ORGAN FUSION 1); DSO (DESPERADO); WBC11 (white-brown complex homolog protein 11)	ABC transporter G family member 11	1.95303	1.57242	0.380618	up	up	7.10017	6.97771	0.122459	9.03236	8.5421	0.490259
Solyc10g008620				1.94899	1.40454	0.544451	up	up	7.50288	7.38798	0.114903	9.39381	8.7938	0.600011
Solyc03g113660				1.94871	1.43007	0.518639	up	up	8.32994	8.15266	0.177276	10.2764	9.59259	0.683852
Solyc10g086410	AT5G02500	AT-HSC70-1 (ARABIDOPSIS THALIANA HEAT SHOCK COGNATE PROTEIN 70-1); AtHsp70-1; HSC70 (HEAT SHOCK COGNATE PROTEIN 70); HSC70-1 (heat shock cognate protein 70-1); HSP70-1 (HEAT SHOCK PROTEIN 70-1)	heat shock cognate protein 70-1	1.94606	1.95678	-0.010716	up	up	15.1056	14.8099	0.295765	17.0247	16.7352	0.289524
Solyc10g008430				1.94473	2.42102	-0.476295		up	7.94063	7.01974	0.92089	9.6176	9.42094	0.196658
Solyc12g056590	AT5G61890		ethylene-responsive transcription factor ERF114	1.94438	1.20531	0.739071	up	up	8.1878	7.82112	0.366676	10.164	9.05227	1.1117
Solyc07g005310				1.94269	1.62571	0.316981	up	up	10.483	10.2826	0.200405	12.4442	11.9164	0.52781
Solyc02g081490				1.94253	1.47786	0.464661	up	up	8.84627	7.92646	0.919805	10.8155	9.43964	1.37584
Solyc05g050130	AT5G24090	ATCHIA (chitinase A); CHIA (chitinase A)	chitinase A	1.94144	0.83202	1.10942	up		11.4128	10.9936	0.419264	13.304	11.8689	1.4351
Solyc04g076550	AT1G58250	HPS4 (hypersensitive to Pi starvation 4); SAB (SABRE)	protein SABRE	1.94078	1.90464	0.0361464	up	up	6.64866	6.53752	0.111146	8.57469	8.41755	0.157146
Solyc10g011980	AT1G01500		Erythronate-4-phosphate dehydrogenase-like protein	1.93887	1.71425	0.224626	up	up	9.46041	9.25881	0.201599	11.4383	11.0181	0.420154
Solyc00g009770				1.93827	2.1652	-0.226926	up	up	6.49899	5.92331	0.575681	8.42859	8.09775	0.330841
Solyc00g008080				1.93822	1.58246	0.355756	up	up	6.68358	6.26498	0.418592	8.47161	7.6977	0.773908
Solyc04g076700	AT3G57230	AGL16 (AGAMOUS-like 16)	Agamous-like MADS-box protein AGL16	1.93741	1.97726	-0.0398454	up	up	6.57847	6.28254	0.29593	8.4859	8.22329	0.262612
Solyc04g077690	AT4G33800		hypothetical protein	1.93692	1.70607	0.230846	up	up	8.11333	8.17227	-0.0589413	10.0178	9.86291	0.154843
Solyc09g098090	AT1G60690		probable aldo-keto reductase 3	1.93319	1.77686	0.156333	up	up	10.4777	10.4248	0.0529499	12.4213	12.2297	0.191535
Solyc07g054210	AT5G54190	PORA (protochlorophyllide oxidoreductase A)	protochlorophyllide reductase A	1.92824	2.05324	-0.124999	up	up	13.7831	13.7071	0.0759368	15.6942	15.7224	-0.0281736
Solyc00g142170	ATMG01110	ORF251		1.92525	2.17132	-0.246072	up	up	8.68762	8.49991	0.187706	10.6134	10.6715	-0.0580341
Solyc03g063200	AT3G12130		KH and zinc finger CCCH domain-containing protein	1.92315	1.38193	0.541224	up	up	5.8695	5.6134	0.256104	7.78892	6.97985	0.809065
Solyc00g025400				1.92288	2.46819	-0.545318	up	up	7.99412	7.7989	0.19523	9.90291	10.2688	-0.365912
Solyc07g042960	AT1G16250		F-box/kelch-repeat protein	1.92263	1.62072	0.301913	up	up	7.62384	7.54507	0.0787741	9.53359	9.18132	0.352273
Solyc06g035610	AT5G54580		RNA recognition motif-containing protein	1.91923	1.61049	0.308738	up	up	10.8409	10.6657	0.175206	12.7718	12.2922	0.479596
Solyc07g056420	AT1G17180	ATGSTU25 (glutathione S-transferase TAU 25); GSTU25 (glutathione S-transferase TAU 25)	glutathione S-transferase TAU 25	1.91921	1.59661	0.322605	up	up	13.5935	13.8346	-0.24107	15.5037	15.409	0.0946393
Solyc06g076160	AT3G26300	CYP71B34 (cytochrome P450, family 71, subfamily B, polypeptide 34)	cytochrome P450 71B34	1.91906	2.86146	-0.942397	up	up	7.7638	6.5465	1.2173	9.66046	9.40438	0.256086
Solyc07g049210	AT4G22140	EBS (EARLY BOLTING IN SHORT DAYS)	protein EARLY BOLTING IN SHORT DAYS	1.91851	1.97433	-0.0558226	up	up	9.08659	9.01388	0.072707	11.0161	11.0017	0.0143821
Solyc07g005850	AT4G30700	MEF29 (mitochondrial RNA editing factor 29)	pentatricopeptide repeat-containing protein	1.91703	1.69502	0.222014	up	up	7.01577	7.01245	0.00332022	8.90703	8.71633	0.190695
Solyc06g053260	AT4G00880	SAUR31 (SMALL AUXIN UPREGULATED RNA 31)	SAUR-like auxin-responsive protein	1.91631	1.268	0.648313	up	up	12.674	12.3376	0.336474	14.5869	13.6212	0.96573
Solyc03g098650	AT3G21490		heavy metal transport/detoxification domain-containing protein	1.91591	1.41091	0.504993	up	up	7.50757	7.45946	0.0481114	9.39063	8.88235	0.50828
Solyc03g114040	AT4G14180	AtPRD1 (putative recombination initiation defect 1); PRD1 (putative recombination initiation defect 1)	protein PRD1	1.915	2.29564	-0.380642	up	up	7.79125	7.73035	0.0609016	9.69512	10.019	-0.323902
Solyc04g063380	AT1G21410	SKP2A	F-box protein SKP2A	1.91447	1.97003	-0.0555622	up	up	11.4582	11.2238	0.234378	13.3761	13.1923	0.18377
Solyc10g077040	AT3G56940	ACSF; CHL27; CRD1 (COPPER RESPONSE DEFECT 1)	magnesium-protoporphyrin IX monomethyl ester [oxidative] cyclase	1.91323	2.32714	-0.413904	up	up	14.6566	14.6254	0.031201	16.5612	16.9155	-0.354266
Solyc07g048120	AT4G15420		ubiquitin fusion degradation UFD1 family protein	1.91125	2.0719	-0.160652		up	11.5171	11.3124	0.204751	13.4324	13.3752	0.0571572
Solyc03g094090	AT5G65260		RNA recognition motif-containing protein	1.90115	1.63254	0.268603	up	up	9.10376	8.81624	0.287514	11.0329	10.4802	0.552697
Solyc03g006250	AT1G28590		GDSL esterase/lipase	1.89898	2.74762	-0.848641	up	up	8.35422	7.89525	0.458965	10.2425	10.6604	-0.417996
Solyc12g096920	AT1G53350		putative disease resistance RPP8-like protein	1.89871	1.80013	0.0985766	up	up	6.23074	6.20523	0.0255091	8.21192	8.02816	0.183764
Solyc10g085880	AT2G36780		UDP-glucosyl transferase 73C3	1.89385	0.351067	1.54278	up		10.8839	11.7243	-0.840361	12.8609	12.1023	0.758672
Solyc06g063320	AT1G16840		hypothetical protein	1.89348	1.63942	0.254064	up	up	12.4162	12.1192	0.296948	14.3109	13.7556	0.55537
Solyc07g007220	AT2G25620	AtDBP1 (DNA-binding protein phosphatase 1); DBP1 (DNA-binding protein phosphatase 1)	DNA-binding protein phosphatase 1	1.89299	1.98103	-0.0880419	up	up	12.2328	12.0441	0.188676	14.1728	14.0359	0.136916
Solyc01g008200	AT2G31600		hypothetical protein	1.89058	1.64278	0.247792	up	up	8.70739	8.43242	0.274967	10.6152	10.088	0.527228
Solyc09g074690	AT4G02560	LD (luminidependens)	homeobox protein LUMINIDEPENDENS	1.89031	1.90398	-0.0136738	up	up	6.5846	6.44906	0.135547	8.45351	8.34904	0.104468
Solyc02g014190	AT5G23110		hypothetical protein	1.88934	1.69302	0.196314	up	up	7.29399	7.50352	-0.209538	9.18448	9.22308	-0.0385941
Solyc06g075600	AT1G07710		ankyrin repeats-containing protein	1.88898	2.02594	-0.136954	up	up	7.8497	7.96533	-0.115634	9.75165	10.0061	-0.254445
Solyc12g089330	AT1G20080	ATSYTB; NTMC2T1.2; NTMC2TYPE1.2; SYT2 (synaptotagmin 2); SYTB	synaptotagmin-2	1.88876	1.22773	0.661038	up	up	5.71976	6.117	-0.397241	7.58412	7.39388	0.190246
Solyc00g022100				1.88844	2.26354	-0.375103	up	up	12.5594	12.2823	0.277075	14.4359	14.5193	-0.0834213
Solyc11g013030	AT1G77680		ribonuclease II/R family protein	1.88609	1.48528	0.400806	up	up	10.0464	9.78249	0.263921	11.9497	11.3156	0.634068
Solyc02g087210	AT3G28210	PMZ; SAP12 (STRESS-ASSOCIATED PROTEIN 12)	zinc finger (AN1-like) family protein	1.88574	0.566938	1.3188	up		9.48329	9.40572	0.0775726	11.3563	9.99895	1.3574
Solyc09g089620	AT4G14465	AHL20 (AT-hook motif nuclear-localized protein 20)	AT-hook motif nuclear-localized protein 20	1.88429	0.937943	0.946351	up		6.61162	7.8557	-1.24408	8.50181	8.786	-0.284188
Solyc12g010450	AT2G25620	AtDBP1 (DNA-binding protein phosphatase 1); DBP1 (DNA-binding protein phosphatase 1)	DNA-binding protein phosphatase 1	1.88242	2.15792	-0.275502	up	up	12.4912	12.2947	0.196432	14.3648	14.4332	-0.0684121
Solyc07g065410	AT5G41761		hypothetical protein	1.88163	0.520227	1.36141	up		11.6512	11.5112	0.140045	13.574	12.0124	1.56159
Solyc04g077950	AT1G27750		nucleic acid binding protein	1.87891	1.35495	0.523962	up	up	6.97556	6.76847	0.20709	8.84228	8.1053	0.736977
Solyc11g067070	AT3G52890	KIPK (KCBP-interacting protein kinase)	KCBP-interacting protein kinase	1.87784	1.47031	0.407523	up	up	10.4566	10.4864	-0.0298404	12.365	12.0476	0.317447
Solyc03g115900	AT3G47470	CAB4; LHCA4 (light-harvesting chlorophyll-protein complex I subunit A4)	chlorophyll a-b binding protein 4	1.8765	2.34297	-0.466469	up	up	14.6799	14.7326	-0.0527271	16.5402	16.9988	-0.458644
Solyc06g068570	AT1G16060	ADAP (ARIA-interacting double AP2 domain protein); WRI3 (WRINKLED 3)	AP2-like ethylene-responsive transcription factor	1.87236	2.61278	-0.740422	up	up	5.64325	5.94181	-0.298555	7.53591	8.53479	-0.998879
Solyc11g061760	AT5G13070		MSF1-like protein	1.87098	1.71385	0.157131	up	up	9.28481	8.95539	0.329419	11.1864	10.697	0.489452
Solyc10g085420	AT5G01750		hypothetical protein	1.86464	2.90583	-1.04119	up	up	11.3096	10.7805	0.529097	13.2065	13.6996	-0.493112
Solyc01g005470	AT1G14870	AtPCR2; PCR2 (PLANT CADMIUM RESISTANCE 2)	cadmium resistance protein 2	1.86384	1.05208	0.81177	up	up	10.1961	10.6583	-0.462207	12.0483	11.7399	0.308454
Solyc06g075480	AT3G45650	AtNPF2.7; NAXT1 (nitrate excretion transporter1); NPF2.7 (NRT1/ PTR family 2.7)	nitrate excretion transporter1	1.8628	1.40755	0.455248	up	up	6.98779	6.79454	0.19325	8.85774	8.25396	0.603788
Solyc01g008190	AT2G31600		hypothetical protein	1.86031	1.55699	0.303324	up	up	8.58586	8.2363	0.349555	10.4454	9.80673	0.638674
Solyc09g074350				1.85769	1.29365	0.56404	up	up	7.78508	8.32167	-0.536589	9.63626	9.59283	0.0434322
Solyc09g011450	AT3G53970		probable proteasome inhibitor	1.85673	1.23752	0.619217	up	up	11.1158	10.6333	0.482455	12.9791	11.8943	1.08482
Solyc06g011400	AT2G25140	CLPB-M (CASEIN LYTIC PROTEINASE B-M); CLPB4 (casein lytic proteinase B4); HSP98.7 (HEAT SHOCK PROTEIN 98.7)	casein lytic proteinase B4	1.85532	1.81376	0.0415528	up	up	8.86257	8.61236	0.250208	10.6917	10.4323	0.25936
Solyc12g037930				1.85267	1.82431	0.0283562	up	up	6.42723	6.24482	0.182412	8.24652	8.05082	0.1957
Solyc01g112300	AT4G35440	ATCLC-E; CLC-E (chloride channel E); CLCE (CHLORIDE CHANNEL E)	chloride channel protein CLC-e	1.85262	1.5669	0.285715	up	up	8.12518	7.84982	0.275353	9.96457	9.4234	0.541162
Solyc01g111700	AT1G20200	EMB2719 (EMBRYO DEFECTIVE 2719); HAP15 (HAPLESS 15)	probable 26S proteasome non-ATPase regulatory subunit 3a	1.85219	1.6342	0.217988	up	up	7.32698	7.34652	-0.0195351	9.14984	8.98388	0.165966
Solyc03g117050	AT1G80760	NIP6; NIP6;1 (NOD26-like intrinsic protein 6;1); NLM7	aquaporin NIP6-1	1.8521	1.42728	0.424818	up	up	7.91729	8.1954	-0.278112	9.741	9.62875	0.112249
Solyc09g015430				1.84763	2.22268	-0.375058	up	up	5.87599	5.50895	0.367043	7.76227	7.72082	0.041452
Solyc01g058520	AT4G16270		peroxidase 40	1.84587	1.68433	0.161541	up	up	7.09181	7.99447	-0.902658	9.04386	9.66924	-0.625388
Solyc12g036600	ATMG00510	NAD7 (NADH dehydrogenase subunit 7)		1.84132	2.08743	-0.246116	up	up	6.73392	6.57955	0.154369	8.54702	8.64337	-0.0963419
Solyc08g007470	AT1G79740		hAT family dimerization domain-containing protein	1.84042	1.68351	0.156906	up	up	6.33186	6.12021	0.211653	8.1658	7.78966	0.376132
Solyc09g050040	ATMG00210	RPL5 (ribosomal protein L5)		1.83942	2.21694	-0.377524	up	up	10.0236	9.89976	0.123876	11.8748	12.1314	-0.256606
Solyc04g025930	AT2G17410		ARID/BRIGHT DNA-binding domain-containing protein	1.83893	2.41452	-0.575597	up	up	7.71555	7.23778	0.477774	9.54028	9.64552	-0.105243
Solyc05g013060	AT1G13990		hypothetical protein	1.83795	1.58638	0.251576	up	up	11.7615	11.6077	0.153815	13.5932	13.1821	0.411063
Solyc04g056300	AT5G33406		hAT family dimerization domain-containing protein	1.83663	0.555829	1.2808	up		6.23151	6.17824	0.0532724	8.06976	6.69564	1.37412
Solyc07g064870	AT2G32990	AtGH9B8 (glycosyl hydrolase 9B8); GH9B8 (glycosyl hydrolase 9B8)	glycosyl hydrolase 9B8	1.83517	1.93034	-0.0951762	up	up	8.81959	8.71382	0.105769	10.6521	10.6324	0.0197296
Solyc05g018790	ATMG00520	MATR		1.83507	2.3107	-0.475628	up	up	7.5749	7.32859	0.246305	9.3757	9.62407	-0.248373
Solyc07g025130	AT2G07715		60S ribosomal protein L2-like protein	1.83172	2.1038	-0.272087	up	up	7.98921	7.80895	0.180259	9.79702	9.88575	-0.0887256
Solyc12g019540				1.82966	1.51955	0.310105		up	7.25672	7.18173	0.0749903	9.07015	8.70885	0.361303
Solyc00g011140				1.82843	1.94884	-0.120406	up	up	6.52615	6.23689	0.289258	8.33534	8.17218	0.163167
Solyc01g100690	AT1G02380		hypothetical protein	1.82696	2.01368	-0.18672	up	up	8.66795	8.57686	0.0910942	10.4977	10.6128	-0.115094
Solyc08g061890	AT5G47430		DWNN domain, a CCHC-type zinc finger	1.8241	1.64679	0.177316	up	up	7.25978	6.94069	0.319091	9.06025	8.62018	0.440062
Solyc01g100470				1.82157	1.7482	0.0733639		up	5.69029	5.28267	0.407617	7.3485	6.93662	0.411882
Solyc03g033500	AT4G36020	AtCSP1; CSDP1 (cold shock domain protein 1); CSP1 (cold shock protein 1)	cold shock protein 1	1.82121	1.84674	-0.0255331	up	up	7.68518	7.83694	-0.151761	9.41192	9.69002	-0.278093
Solyc04g050020				1.82098	1.34592	0.475066	up	up	7.88887	7.94391	-0.0550411	9.69199	9.29549	0.396499
Solyc06g068410	AT2G32070		polynucleotidyl transferase, ribonuclease H-like superfamily protein	1.81862	1.84383	-0.0252092	up	up	7.99368	8.09841	-0.104733	9.79151	9.94414	-0.152624
Solyc06g071420	AT3G47990	SIS3 (SUGAR-INSENSITIVE 3)	E3 ubiquitin-protein ligase SIS3	1.81852	1.85758	-0.0390607	up	up	11.1722	10.9361	0.236017	13.0172	12.8258	0.191444
Solyc07g005370	AT2G26040	PYL2 (PYR1-like 2); RCAR14 (regulatory components of ABA receptor 14)	abscisic acid receptor PYL2	1.81779	1.63353	0.184261	up	up	8.5692	9.37241	-0.803217	10.3786	10.9896	-0.610961
Solyc02g014460	AT1G80710	DRS1 (DROUGHT SENSITIVE 1)	drought-sensitive 1 protein	1.81776	1.25206	0.565694	up	up	9.94823	9.74724	0.20099	11.7898	11.0452	0.744659
Solyc02g031920	AT1G78780		pathogenesis-related protein	1.81755	1.17112	0.646426	up	up	8.21343	7.48202	0.731417	10.0375	8.63757	1.39992
Solyc02g070890	AT5G46330	FLS2 (FLAGELLIN-SENSITIVE 2)	LRR receptor-like serine/threonine-protein kinase FLS2	1.81729	1.10751	0.709782		up	8.88568	9.29845	-0.412769	10.7477	10.4261	0.3216
Solyc07g047990	AT5G55560		putative serine/threonine-protein kinase WNK11	1.81638	0.569725	1.24666	up		8.29324	7.75555	0.53769	10.1415	8.423	1.71849
Solyc09g010140	AT3G15040		hypothetical protein	1.81631	2.00729	-0.190981		up	9.50393	9.46204	0.041891	11.3176	11.4754	-0.157769
Solyc06g066820	AT1G15550	ATGA3OX1 (ARABIDOPSIS THALIANA GIBBERELLIN 3 BETA-HYDROXYLASE 1); GA3OX1 (gibberellin 3-oxidase 1); GA4 (GA REQUIRING 4)	gibberellin 3-beta-dioxygenase 1	1.81463	1.35026	0.464374	up	up	5.52997	5.72741	-0.197441	7.37047	7.0513	0.319174
Solyc01g087450	AT5G21080		hypothetical protein	1.81179	1.52802	0.283769		up	6.46545	6.03011	0.435345	8.26696	7.59372	0.673243
Solyc12g036640				1.81168	2.31575	-0.504078	up	up	6.11431	5.97833	0.135977	7.8972	8.2897	-0.392499
Solyc07g055840	AT2G42790	CSY3 (citrate synthase 3)	citrate synthase 3	1.80578	1.7535	0.0522875	up	up	7.43037	7.72148	-0.291115	9.2415	9.50357	-0.262065
Solyc05g051220	AT3G02850	SKOR (STELAR K+ outward rectifier)	potassium channel SKOR	1.80561	1.87912	-0.073508	up	up	8.08405	7.95781	0.126249	9.90779	9.86488	0.0429175
Solyc05g025560	ATMG01360	COX1 (cytochrome oxidase)		1.80539	1.80552	-0.000133375	up	up	11.6914	11.572	0.119462	13.4987	13.3619	0.136793
Solyc11g005640	AT4G05050	UBQ11 (ubiquitin 11)	ubiquitin 11	1.80203	1.78018	0.021844	up	up	9.69634	9.32367	0.372673	11.5341	11.1105	0.423551
Solyc01g006160				1.80162	1.65582	0.1458	up	up	9.92834	9.8012	0.127137	11.7241	11.4695	0.254532
Solyc04g024520	AT5G13310		hypothetical protein	1.80128	1.3653	0.435977	up	up	11.7801	11.6122	0.167925	13.5957	13.0306	0.565161
Solyc06g043280				1.80094	2.01109	-0.210157	up	up	7.07881	6.63184	0.446964	8.86343	8.63175	0.23168
Solyc01g007930	AT1G70590		F-box protein	1.80041	1.46213	0.33828	up	up	11.6073	11.2777	0.329565	13.4216	12.7588	0.662831
Solyc10g008300	AT2G20680	AtMAN2; MAN2 (endo-beta-mannase 2)	mannan endo-1,4-beta-mannosidase 2	1.795	1.85952	-0.0645221	up	up	9.89472	9.76132	0.1334	11.6953	11.6283	0.0669875
Solyc08g006980	AT2G35330		RING-finger domain-containing protein	1.79361	1.80408	-0.0104784	up	up	13.0034	12.7714	0.231965	14.7867	14.5646	0.222102
Solyc02g078020	AT1G28260		Telomerase activating protein Est1	1.79212	1.70771	0.0844121	up	up	10.3088	10.2555	0.0533396	12.1078	11.9956	0.112169
Solyc01g088350	AT2G44525		hypothetical protein	1.78982	1.346	0.443826	up	up	11.0729	10.9653	0.107541	12.9	12.3443	0.555766
Solyc01g057020	AT3G06960	PDE320 (PIGMENT DEFECTIVE 320); TGD4 (TRIGALACTOSYLDIACYLGLYCEROL 4)	trigalactosyldiacylglycerol 4	1.78908	1.65597	0.133118	up	up	7.06989	6.90031	0.169586	8.83476	8.55717	0.277595
Solyc10g079370	AT3G10330	AtTFIIB2; TFIIB2 (transcription factor IIB 2)	transcription initiation factor IIB-2	1.78842	1.52535	0.263069	up	up	11.2136	11.022	0.191613	13.0209	12.5724	0.448441
Solyc07g063600	AT5G54270	LHCB3 (light-harvesting chlorophyll B-binding protein 3); LHCB3*1	light-harvesting chlorophyll B-binding protein 3	1.78702	2.18096	-0.393946	up	up	12.843	12.9893	-0.14626	14.606	15.0453	-0.439243
Solyc09g064380	AT1G04130	AtTPR2; TPR2 (tetratricopeptide repeat 2)	carboxylate clamp-tetratricopeptide repeat protein	1.782	1.78723	-0.00523105	up	up	10.1511	9.82276	0.328313	11.9305	11.6096	0.32084
Solyc01g091130	AT1G02020		nitroreductase family protein	1.78165	1.71377	0.0678777	up	up	10.9614	10.781	0.180477	12.7819	12.5245	0.257432
Solyc07g052400	AT1G05200	ATGLR3.4 (glutamate receptor 3.4); GLR3.4 (glutamate receptor 3.4); GLUR3	glutamate receptor 3.4	1.78063	1.82932	-0.0486891	up	up	11.6397	11.3487	0.290972	13.419	13.1797	0.239276
Solyc01g112120	AT1G19250	FMO1 (flavin-dependent monooxygenase 1)	flavin-dependent monooxygenase 1	1.78056	1.30874	0.471824	up	up	9.50841	7.86067	1.64775	11.1253	9.16933	1.95594
Solyc12g005990	AT2G04550	DSPTP1E (DUAL SPECIFICITY PROTEIN PHOSPHATASE 1E); IBR5 (indole-3-butyric acid response 5)	protein-tyrosine-phosphatase IBR5	1.78055	1.31086	0.469689	up	up	10.8546	10.6794	0.175132	12.6474	12.025	0.622346
Solyc02g080800	AT5G05920	DHS (deoxyhypusine synthase); EDA22 (embryo sac development arrest 22)	deoxyhypusine synthase	1.77998	1.42462	0.355362	up	up	10.4054	10.2402	0.165124	12.1918	11.6884	0.50341
Solyc01g107360	AT4G34280		WD40 domain-containing protein	1.77856	1.77117	0.00738505	up	up	10.1073	9.87006	0.237256	11.9128	11.6723	0.240538
Solyc06g024370				1.77765	2.01123	-0.233575	up	up	7.88496	7.19368	0.691284	9.6094	9.17384	0.435559
Solyc03g097080	AT1G63205		cystatin-related domain protein	1.77736	1.83263	-0.055274	up	up	8.00063	7.88202	0.118614	9.77571	9.72339	0.0523288
Solyc05g045790	ATMG00160	COX2 (cytochrome oxidase 2)		1.77708	1.87355	-0.0964685	up	up	10.1615	9.86529	0.296208	11.9625	11.7504	0.212149
Solyc01g111590	AT2G16780	MSI02; MSI2 (MULTICOPY SUPPRESSOR OF IRA1 2); NFC02; NFC2 (NUCLEOSOME/CHROMATIN ASSEMBLY FACTOR GROUP C 2)	WD-40 repeat-containing protein MSI2	1.7753	1.52863	0.246665	up	up	10.1363	10.2319	-0.0956226	11.9388	11.8025	0.136309
Solyc07g062760	AT3G15120		P-loop containing nucleoside triphosphate hydrolases superfamily protein	1.77194	1.51592	0.256025	up	up	5.8426	5.35315	0.489449	7.58247	6.81504	0.767434
Solyc09g055920	AT3G25430		poly(A)-specific ribonuclease PARN-like protein	1.77105	1.07273	0.698327	up	up	8.0723	8.08858	-0.016283	9.837	9.17552	0.661483
Solyc10g079780				1.76941	1.89108	-0.121664	up	up	6.0093	5.7547	0.254604	7.79998	7.64074	0.159243
Solyc02g084730	AT5G66360	DIM1B (adenosine dimethyl transferase 1B)	adenosine dimethyl transferase 1B	1.76729	1.33112	0.436168	up	up	5.70546	5.7427	-0.0372425	7.46531	7.04602	0.419294
Solyc01g068560				1.76631	1.81366	-0.0473501	up	up	11.4739	11.4941	-0.0202166	13.2443	13.3008	-0.0564828
Solyc06g073200	AT3G59470		Far-red impaired responsive (FAR1) family protein	1.76533	1.66589	0.0994382	up	up	10.5028	10.3237	0.179089	12.2805	12.0089	0.271655
Solyc03g115090				1.76401	1.76478	-0.00076965	up	up	5.62495	5.26012	0.364832	7.37415	6.97176	0.402394
Solyc09g055970				1.76369	1.8125	-0.048807	up	up	7.70078	7.60126	0.0995173	9.42678	9.40047	0.0263137
Solyc00g013190				1.76309	2.01593	-0.252843	up	up	9.33016	9.03181	0.298356	11.1171	11.038	0.0791018
Solyc02g021370	ATMG00090			1.76225	1.86096	-0.0987092	up	up	7.91407	7.68762	0.226447	9.65992	9.53848	0.12144
Solyc01g096930	AT5G04930	ALA1 (aminophospholipid ATPase 1)	phospholipid-transporting ATPase 1	1.76138	1.77899	-0.0176088	up	up	9.11559	8.73325	0.382335	10.8962	10.5267	0.369533
Solyc02g077470	AT1G28510		Optic atrophy 3 protein (OPA3)	1.76075	1.67605	0.0847024	up	up	9.74531	9.60292	0.142389	11.5287	11.3145	0.214261
Solyc02g083120	AT4G35720		hypothetical protein	1.76043	1.04603	0.714403	up	up	9.72298	9.8982	-0.175224	11.4926	10.9608	0.531799
Solyc01g096310				1.76026	2.07416	-0.313894	up	up	7.22699	6.61915	0.607832	8.93997	8.66215	0.277821
Solyc04g049600				1.75994	1.84535	-0.0854091	up	up	7.4848	7.39412	0.0906801	9.21796	9.22314	-0.00518045
Solyc05g046300	AT2G38670	PECT1 (phosphorylethanolamine cytidylyltransferase 1)	ethanolamine-phosphate cytidylyltransferase	1.75981	1.74236	0.0174497	up	up	12.9011	12.842	0.0591104	14.6464	14.5768	0.0695761
Solyc04g005820	AT1G10350		putative DNAJ heat-shock protein	1.75924	1.48758	0.271658	up	up	11.2554	10.9684	0.28703	13.0333	12.4722	0.561133
Solyc12g098690	AT5G56190		transducin/WD40 domain-containing protein	1.75795	1.48449	0.273459	up	up	11.3504	11.1956	0.154827	13.1381	12.7097	0.428365
Solyc09g056070	ATMG00520	MATR		1.75492	1.92771	-0.17279	up	up	9.08068	9.14394	-0.0632632	10.8447	11.0605	-0.215812
Solyc06g065380	AT4G09570	ATCPK4; CPK4 (calcium-dependent protein kinase 4)	calcium-dependent protein kinase 4	1.75404	2.14556	-0.39152	up	up	6.71323	6.84321	-0.129981	8.44574	8.98979	-0.544047
Solyc01g022770				1.75323	2.79595	-1.04272	up	up	8.91868	7.24569	1.67299	10.6322	10.0641	0.568041
Solyc06g051370	ATCG01280	YCF2.2		1.75252	1.98232	-0.229793	up	up	9.22963	8.94374	0.285897	10.9996	10.9113	0.0883145
Solyc07g005890	AT4G15850	ATRH1 (RNA helicase 1); RH1 (RNA helicase 1)	RNA helicase 1	1.7523	1.31224	0.440057	up	up	7.35864	7.12865	0.229998	9.09509	8.44365	0.651442
Solyc08g077210	AT4G18010	5PTASE2 (myo-inositol polyphosphate 5-phosphatase 2); AT5PTASE2 (myo-inositol polyphosphate 5-phosphatase 2); IP5PII (INOSITOL(1,4,5)P3 5-PHOSPHATASE II)	Type I inositol-1,4,5-trisphosphate 5-phosphatase 2	1.75209	1.44423	0.307854	up	up	11.8556	11.4528	0.40287	13.631	12.9339	0.69714
Solyc01g010650	AT1G14360	ATUTR3; UTR3 (UDP-galactose transporter 3)	UDP-galactose transporter 3	1.7516	1.81201	-0.0604156	up	up	12.0334	11.8119	0.221537	13.7749	13.612	0.16291
Solyc04g050800				1.74958	1.87471	-0.125124		up	9.03439	8.90299	0.131396	10.7848	10.7617	0.0230873
Solyc02g031950	AT1G78780		pathogenesis-related protein	1.74813	1.07868	0.669448	up	up	9.25254	8.65375	0.598786	11.0154	9.72774	1.28764
Solyc02g066930	AT5G61030	GR-RBP3 (glycine-rich RNA-binding protein 3)	glycine-rich RNA-binding protein 3	1.74733	1.93463	-0.1873	up	up	12.8711	12.6687	0.20243	14.5984	14.5879	0.0104903
Solyc02g083500	AT5G66090		hypothetical protein	1.747	1.87017	-0.123178	up	up	11.6693	11.7228	-0.0535393	13.4084	13.588	-0.179565
Solyc02g071630				1.74078	1.3004	0.440376	up	up	9.08002	8.94558	0.13444	10.8277	10.2609	0.566803
Solyc05g052750	AT2G40095		alpha/beta hydrolase related protein	1.74032	1.67171	0.0686129	up	up	8.29781	7.96934	0.328476	10.0479	9.66253	0.385328
Solyc06g075140	AT1G08010	GATA11 (GATA transcription factor 11)	GATA transcription factor 11	1.74009	1.10472	0.635363	up	up	6.64037	6.54655	0.0938239	8.36801	7.67263	0.695383
Solyc09g089940	AT5G43400		hypothetical protein	1.73849	1.24115	0.497343	up	up	10.8281	10.6311	0.197032	12.5982	11.9264	0.671811
Solyc02g083850	AT2G17890	CPK16 (calcium-dependent protein kinase 16)	calcium-dependent protein kinase 16	1.73648	1.70472	0.0317521	up	up	8.377	8.17227	0.204729	10.1099	9.87634	0.233584
Solyc08g083050	AT4G24110		hypothetical protein	1.73395	1.07146	0.662483	up	up	8.76351	8.33831	0.425197	10.4116	9.4441	0.967459
Solyc00g231780	ATCG01090	NDHI		1.73381	2.07714	-0.343332	up	up	6.90702	6.50786	0.399159	8.6335	8.56424	0.069262
Solyc01g010180				1.73147	1.70453	0.0269452	up	up	13.5268	13.5814	-0.0546234	15.2136	15.2636	-0.0499857
Solyc06g068470	AT1G80860	ATPLMT (ARABIDOPSIS PHOSPHOLIPID N-METHYLTRANSFERASE); PLMT (phospholipid N-methyltransferase)	phospholipid N-methyltransferase	1.73117	1.53702	0.194145	up	up	8.45059	8.52012	-0.0695272	10.171	10.0603	0.110653
Solyc03g043940				1.73019	1.65396	0.076229	up	up	9.83524	9.77498	0.0602663	11.5687	11.4428	0.125954
Solyc01g067830	AT4G03120		C2H2 and C2HC zinc finger-containing protein	1.72982	1.75772	-0.0278969	up	up	10.9842	10.6451	0.339129	12.7235	12.4246	0.298939
Solyc10g009110	AT3G15210	ATERF-4 (ETHYLENE RESPONSIVE ELEMENT BINDING FACTOR 4); ATERF4 (ETHYLENE RESPONSIVE ELEMENT BINDING FACTOR 4); ERF4 (ethylene responsive element binding factor 4); RAP2.5 (RELATED TO AP2 5)	ethylene-responsive transcription factor 4	1.72972	1.53551	0.194207	up	up	8.6558	8.16926	0.486538	10.3804	9.73468	0.645759
Solyc08g078940	AT1G12100		Bifunctional inhibitor/lipid-transfer protein/seed storage 2S albumin superfamily protein	1.72764	1.79713	-0.0694867	up	up	6.62271	6.68985	-0.0671348	8.31737	8.26562	0.0517495
Solyc11g063570				1.727	2.0458	-0.318805	up	up	6.09502	5.84281	0.252213	7.80829	7.83323	-0.024935
Solyc02g084300	AT1G30820		CTP synthase-like protein	1.72673	1.57477	0.151954	up	up	7.39759	7.47846	-0.0808635	9.1017	9.04335	0.0583423
Solyc03g119540	AT1G68520	BBX14 (B-box domain protein 14)	zinc finger protein CONSTANS-LIKE 6	1.72579	2.09957	-0.373778	up	up	9.80694	9.91484	-0.107897	11.5277	12.0332	-0.505542
Solyc02g089330	AT5G15700		DNA-directed RNA polymerase 2	1.72546	1.24729	0.478165	up	up	7.62339	7.36928	0.254105	9.31691	8.59093	0.725988
Solyc01g095060	AT1G01500		Erythronate-4-phosphate dehydrogenase-like protein	1.72455	1.34159	0.382952	up	up	7.65796	7.54868	0.10928	9.37499	8.89532	0.479673
Solyc06g071160	AT5G62620		putative beta-1,3-galactosyltransferase	1.72117	1.06259	0.658583	up	up	10.6683	10.4611	0.207274	12.4308	11.5672	0.86363
Solyc11g071690	AT3G43590		zinc knuckle (CCHC-type) family protein	1.72116	1.56887	0.152296	up	up	9.21287	8.81785	0.395022	10.944	10.4003	0.543721
Solyc12g013770	AT3G10890		mannan endo-1,4-beta-mannosidase 3	1.71575	1.38234	0.333416	up	up	7.83428	7.49148	0.342796	9.53228	8.87898	0.653301
Solyc03g117400	AT1G15750	TPL (TOPLESS); WSIP1 (WUS-INTERACTING PROTEIN 1)	protein TOPLESS	1.71555	1.27827	0.437279	up	up	6.57618	6.58007	-0.00389446	8.27331	7.8374	0.43591
Solyc03g113680	AT5G62580		hypothetical protein	1.71416	1.39687	0.317295	up	up	10.8858	10.801	0.0848093	12.6321	12.2714	0.360728
Solyc10g080070	AT2G41670	SIN2 (SHORT INTEGUMENT 2)	P-loop containing nucleoside triphosphate hydrolases superfamily protein	1.71335	1.50575	0.207597	up	up	10.2292	9.91329	0.315895	11.9476	11.4283	0.519372
Solyc01g094490	AT3G15500	ANAC055 (NAC domain containing protein 55); ATNAC3 (NAC domain containing protein 3); NAC055 (NAC domain containing protein 55); NAC3 (NAC domain containing protein 3)	ATAF-like NAC-domain transcription factor	1.71202	1.90166	-0.189641	up	up	10.9392	10.5037	0.435464	12.6564	12.4227	0.233745
Solyc03g117080	AT1G15870		mitochondrial glycoprotein family protein	1.71126	1.75032	-0.0390613	up	up	7.84866	7.60569	0.242969	9.53421	9.34671	0.187501
Solyc06g062460	AT3G21330		transcription factor bHLH87	1.71087	1.17105	0.539826	up	up	9.1354	9.34425	-0.208852	10.8459	10.5247	0.321192
Solyc02g080650	AT4G00231	MEE50 (maternal effect embryo arrest 50)	protein MATERNAL EFFECT EMBRYO ARREST 50	1.70943	1.24036	0.469069	up	up	8.0751	7.94693	0.128168	9.78043	9.20778	0.572646
Solyc05g042070				1.70739	1.56271	0.144678	up	up	7.88912	7.7789	0.110227	9.59659	9.32912	0.267463
Solyc04g082590	AT1G42480		hypothetical protein	1.70708	1.60988	0.0971928	up	up	10.4548	10.5706	-0.115818	12.1536	12.2037	-0.0501026
Solyc01g094110	AT2G28680		RmlC-like cupins superfamily protein	1.70672	0.67156	1.03516	up		7.76414	7.71947	0.0446665	9.51114	8.40197	1.10917
Solyc11g063590	AT2G07773		hypothetical protein	1.70536	2.50119	-0.795829	up	up	8.29254	7.93251	0.36003	9.96791	10.3982	-0.43027
Solyc06g054430	AT4G15475		F-box/LRR-repeat protein 4	1.70412	1.56478	0.139348	up	up	6.5633	6.33444	0.228853	8.24751	7.88904	0.358472
Solyc01g056930	ATCG01130	TIC214 (TRANSLOCON AT THE INNER ENVELOPE MEMBRANE OF CHLOROPLASTS 214); YCF1.2		1.70347	1.41396	0.289508	up	up	7.01195	6.77577	0.236184	8.69106	8.17918	0.511884
Solyc11g063480				1.70308	2.19768	-0.494605	up	up	6.36504	5.9655	0.399539	8.04891	8.13704	-0.088125
Solyc10g085320	AT5G01620	TBL35 (TRICHOME BIREFRINGENCE-LIKE 35)	protein trichome birefringence-like 35	1.70297	1.58058	0.122388	up	up	10.7826	10.7974	-0.014798	12.501	12.4034	0.0976336
Solyc02g071500	AT1G17020	ATSRG1 (SENESCENCE-RELATED GENE 1); SRG1 (senescence-related gene 1)	Fe(II)/ascorbate oxidase family protein SRG1	1.7018	1.45666	0.245139	up	up	5.80564	6.0181	-0.21246	7.56289	7.46855	0.0943373
Solyc02g085470	AT4G36650	ATPBRP (plant-specific TFIIB-related protein); PBRP (plant-specific TFIIB-related protein)	plant-specific TFIIB-related protein	1.70105	1.38244	0.318618	up	up	8.7277	8.49207	0.235627	10.4335	9.89665	0.536803
Solyc02g085760	AT5G38510		rhomboid-related intramembrane serine protease-like protein	1.69874	1.98228	-0.28354	up	up	10.5496	10.6114	-0.0618394	12.247	12.592	-0.345068
Solyc12g098520	AT4G13980	AT-HSFA5; HSFA5 (HEAT SHOCK TRANSCRIPTION FACTOR A5)	heat stress transcription factor A-5	1.69821	1.68673	0.0114855	up	up	11.2003	10.9775	0.222773	12.9169	12.6941	0.222833
Solyc03g115370	AT5G07920	ATDGK1 (DIACYLGLYCEROL KINASE 1); DGK1 (diacylglycerol kinase1)	diacylglycerol kinase1	1.69668	1.777	-0.0803228	up	up	10.7815	10.6185	0.162925	12.5696	12.44	0.129507
Solyc07g032230	AT2G19710		Vps4 regulator of MVB pathway	1.69645	1.78619	-0.0897371	up	up	10.5198	10.0531	0.466715	12.2226	11.864	0.358565
Solyc01g110760				1.69587	1.11127	0.584603	up	up	7.03955	7.22642	-0.186871	8.70935	8.2961	0.413252
Solyc09g092500	AT4G14090		anthocyanin 5-O-glucosyltransferase	1.69437	0.547124	1.14724	up		9.87908	9.89447	-0.0153877	11.8778	10.5604	1.31742
Solyc03g121240	AT3G21330		transcription factor bHLH87	1.69277	1.48412	0.208649	up	up	6.59899	6.56735	0.031642	8.30489	7.99635	0.308532
Solyc10g085820	AT5G03560		pentatricopeptide repeat-containing protein	1.69265	1.51031	0.182339	up	up	9.21619	8.94189	0.274293	10.9121	10.4416	0.470518
Solyc04g080040	AT1G75100	JAC1 (J-domain protein required for chloroplast accumulation response 1)	J-domain protein required for chloroplast accumulation response 1	1.69123	1.95697	-0.265733	up	up	6.20958	6.64451	-0.434926	7.89359	8.57029	-0.676705
Solyc08g005900	AT2G38250		trihelix transcription factor GT-3b	1.68967	1.64165	0.048021	up	up	12.0775	11.8436	0.233911	13.7776	13.5038	0.273831
Solyc03g007280	AT5G37380		chaperone DnaJ-domain superfamily protein	1.68915	1.66249	0.0266629	up	up	10.0021	9.69413	0.307995	11.7009	11.3758	0.325111
Solyc07g053150	AT4G03240	ATFH; FH (frataxin homolog)	frataxin	1.68699	1.48881	0.198174	up	up	9.86608	9.86699	-0.000917217	11.5577	11.3584	0.199254
Solyc03g121840	AT1G17520		putative telomere repeat-binding factor 4	1.68691	1.61464	0.0722693	up	up	9.75002	9.58198	0.168032	11.4442	11.2086	0.235539
Solyc10g008370				1.68628	2.04458	-0.358308	up	up	8.41279	8.16686	0.245931	10.1163	10.2062	-0.0898705
Solyc02g093440	AT3G01640	ATGLCAK (ARABIDOPSIS THALIANA GLUCURONOKINASE); GLCAK (glucuronokinase G)	glucuronokinase G	1.6842	1.43388	0.250317	up	up	11.2448	11.2035	0.0412786	12.9358	12.6487	0.287114
Solyc02g021770	ATMG01360	COX1 (cytochrome oxidase)		1.68403	1.7319	-0.0478686	up	up	12.1088	12.0114	0.0974013	13.7922	13.7238	0.0684837
Solyc09g010390	AT3G53630		hypothetical protein	1.68187	1.3005	0.381375	up	up	9.70548	9.33721	0.368264	11.4008	10.6526	0.748152
Solyc03g093760	AT2G22740	SDG23 (SET DOMAIN PROTEIN 23); SUVH6 (SU(VAR)3-9 homolog 6)	histone-lysine N-methyltransferase, H3 lysine-9 specific SUVH6	1.68013	0.829237	0.850896	up		7.2995	7.98723	-0.687726	8.95239	8.81081	0.141578
Solyc11g066660	AT5G22830	ATMGT10 (magnesium (Mg) transporter 10); GMN10; MGT10 (magnesium (Mg) transporter 10); MGT10 (MAGNESIUM TRANSPORTER 10); MRS2-11	magnesium transporter 10	1.68012	1.72383	-0.0437117	up	up	10.8277	10.6585	0.169203	12.5263	12.4034	0.122885
Solyc06g050220				1.6784	1.63188	0.0465139	up	up	7.94074	7.81987	0.120875	9.60481	9.44504	0.159764
Solyc08g079330	AT4G12300	CYP706A4 (cytochrome P450, family 706, subfamily A, polypeptide 4)	cytochrome P450, family 706, subfamily A, polypeptide 4	1.67808	1.22705	0.451034	up	up	6.89975	6.37753	0.522217	8.55756	7.60771	0.949854
Solyc01g080830	AT4G01790		ribosomal protein L7Ae/L30e/S12e/Gadd45 family protein	1.67662	1.30174	0.374875	up	up	8.64319	8.55645	0.0867354	10.3199	9.862	0.45794
Solyc11g040050	AT1G50300	TAF15 (TBP-associated factor 15)	TBP-associated factor 15	1.67647	1.51581	0.160659	up	up	8.86376	9.29176	-0.428008	10.5267	10.7961	-0.269426
Solyc06g010000	AT5G60410	ATSIZ1; SIZ1	E3 SUMO-protein ligase SIZ1	1.67413	1.59103	0.0831034	up	up	9.74205	9.43764	0.304412	11.4333	11.059	0.374316
Solyc05g009540	AT3G25840		serine/threonine-protein kinase PRP4	1.6739	1.71329	-0.0393888	up	up	9.90196	9.66154	0.240417	11.5873	11.3981	0.189178
Solyc01g098410	AT3G21630	AtCERK1; AtLYK1; CERK1 (chitin elicitor receptor kinase 1); LYK1 (LysM-containing receptor-like kinase 1); LYSM RLK1 (LYSM DOMAIN RECEPTOR-LIKE KINASE 1)	chitin elicitor receptor kinase 1	1.67303	1.48241	0.190623	up	up	9.8784	9.51382	0.364574	11.5732	11.0152	0.558023
Solyc03g117680	AT2G24100	ASG1 (ALTERED SEED GERMINATION 1)	hypothetical protein	1.67241	1.78479	-0.112382	up	up	11.4437	11.2394	0.204306	13.125	13.0483	0.0766128
Solyc06g051100				1.6724	2.38485	-0.712456	up	up	5.92304	5.6893	0.233742	7.62051	8.05322	-0.432706
Solyc00g020020				1.67211	2.05756	-0.38545	up	up	5.91659	5.60576	0.310825	7.56352	7.63219	-0.0686612
Solyc02g071620	AT1G29670		GDSL esterase/lipase	1.671	1.41991	0.251085	up	up	12.2189	11.5144	0.70446	13.8715	12.9418	0.929762
Solyc03g121890	AT1G72790		hydroxyproline-rich glycoprotein family protein	1.66869	1.46697	0.201725	up	up	10.0383	9.92314	0.115108	11.8069	11.4242	0.382671
Solyc08g076510	AT1G32260		hypothetical protein	1.6681	1.57052	0.0975864	up	up	10.7473	10.7114	0.0358231	12.4259	12.302	0.123909
Solyc10g006230	AT3G61470	LHCA2 (photosystem I light harvesting complex gene 2)	photosystem I light harvesting complex protein	1.66775	1.68689	-0.0191404	up	up	15.7069	15.8435	-0.136565	17.3948	17.504	-0.109183
Solyc10g080480	AT3G12130		KH and zinc finger CCCH domain-containing protein	1.66726	1.59375	0.0735094	up	up	11.085	10.9195	0.165518	12.7759	12.5418	0.234034
Solyc02g077600	AT5G46070		Guanylate-binding protein	1.66698	1.17938	0.487598	up	up	8.59879	8.36411	0.234688	10.2751	9.58797	0.687101
Solyc09g082790	AT3G22880	ARLIM15 (ARABIDOPSIS HOMOLOG OF LILY MESSAGES INDUCED AT MEIOSIS 15); ATDMC1 (ARABIDOPSIS THALIANA DISRUPTION OF MEIOTIC CONTROL 1); DMC1 (DISRUPTION OF MEIOTIC CONTROL 1)	meiotic recombination protein DMC1-like protein	1.66669	1.50325	0.163433	up	up	9.36731	9.69798	-0.330671	11.0027	11.2201	-0.217411
Solyc02g093990	AT3G01820		P-loop containing nucleoside triphosphate hydrolases superfamily protein	1.6639	1.58381	0.0800883	up	up	10.5113	10.5093	0.00194342	12.177	12.1122	0.0647385
Solyc04g009170	AT3G19950		E3 ubiquitin-protein ligase RING1-like protein	1.66319	1.34457	0.318625	up	up	9.48273	9.61046	-0.127734	11.1406	10.9612	0.179414
Solyc11g006200	AT4G12750		homeodomain-like transcriptional regulator	1.6625	1.50868	0.153819	up	up	9.03025	8.65544	0.374815	10.7063	10.1918	0.5145
Solyc11g056310	AT1G77750		small ribosomal subunit protein S13	1.66196	1.84121	-0.179253	up	up	8.39084	8.2037	0.18714	10.0414	10.0425	-0.00113387
Solyc01g102650				1.66188	1.4899	0.171986	up	up	7.9579	7.75805	0.199844	9.69924	9.3013	0.397944
Solyc01g008260	AT5G08320		hypothetical protein	1.66175	1.58392	0.0778288	up	up	10.8801	10.681	0.199022	12.5636	12.296	0.267545
Solyc06g051820	AT5G53310		myosin heavy chain-related protein	1.66165	1.33294	0.328712	up	up	7.53927	7.33132	0.20795	9.19607	8.65379	0.542282
Solyc02g086340	AT5G16210		HEAT repeat-containing protein	1.66071	1.97241	-0.311696		up	7.13236	6.86514	0.267227	8.75879	8.83209	-0.0732983
Solyc11g007100	AT3G52770	ZPR3 (LITTLE ZIPPER 3)	protein LITTLE ZIPPER 3	1.6603	2.29958	-0.639286	up	up	5.75249	5.50572	0.246767	7.40723	7.7989	-0.391669
Solyc00g094550				1.6597	1.97684	-0.31714	up	up	7.95819	7.52222	0.435968	9.60288	9.4836	0.119277
Solyc02g094000	AT1G76650	CML38 (calmodulin-like 38)	calcium-binding protein CML38	1.65926	1.99882	-0.339558		up	7.64496	6.46236	1.1826	9.01772	8.48779	0.529928
Solyc10g079770	AT5G04040	SDP1 (SUGAR-DEPENDENT1)	triacylglycerol lipase SDP1	1.65735	1.87788	-0.220527		up	11.2485	10.951	0.297553	12.9473	12.8513	0.0960135
Solyc09g050050				1.65725	2.0409	-0.383652	up	up	10.4999	10.3728	0.1271	12.1553	12.4254	-0.270151
Solyc12g042570	AT4G31860		putative protein phosphatase 2C 60	1.65639	1.57551	0.0808747	up	up	9.25692	9.45342	-0.1965	10.9301	11.0511	-0.121058
Solyc00g231680	AT3G10890		mannan endo-1,4-beta-mannosidase 3	1.65579	1.31067	0.345115	up	up	7.92438	7.54067	0.383706	9.57462	8.86497	0.709651
Solyc09g074700	AT4G02560	LD (luminidependens)	homeobox protein LUMINIDEPENDENS	1.65549	1.52958	0.125911	up	up	6.60957	6.41073	0.198843	8.23738	7.91948	0.317905
Solyc01g086740	AT5G48030	GFA2 (gametophytic factor 2)	gametophytic factor 2	1.64955	1.49484	0.154705	up	up	11.5141	11.4365	0.0775385	13.1848	12.9384	0.24636
Solyc11g056280				1.64721	2.20905	-0.561845	up	up	7.46255	6.96524	0.497301	9.03553	9.16314	-0.127611
Solyc12g098850	AT1G48300	DGAT3 (diacylglycerol acyltransferase 3)	hypothetical protein	1.646	1.63126	0.0147418	up	up	11.247	11.0488	0.198189	12.8922	12.6862	0.206021
Solyc03g093130	AT4G25810	XTH23 (xyloglucan endotransglucosylase/hydrolase 23); XTR6 (xyloglucan endotransglycosylase 6)	probable xyloglucan endotransglucosylase/hydrolase protein 23	1.64586	1.39672	0.249144		up	7.96395	6.7936	1.17035	9.27792	8.13757	1.14035
Solyc06g069410	AT5G17400	ER-ANT1 (endoplasmic reticulum-adenine nucleotide transporter 1)	endoplasmic reticulum-adenine nucleotide transporter 1	1.64519	1.39784	0.247342	up	up	8.29748	8.05436	0.243118	9.95356	9.492	0.461558
Solyc07g019510	ATMG01360	COX1 (cytochrome oxidase)		1.6446	1.63631	0.00828998	up	up	12.3837	12.3778	0.00589385	14.0233	13.9895	0.0338281
Solyc02g082620				1.64313	1.63141	0.0117194	up	up	6.69738	6.68188	0.0155015	8.32908	8.29452	0.034557
Solyc04g079430	AT2G26510	PDE135 (pigment defective embryo 135)	nucleobase-ascorbate transporter 3	1.64172	1.25037	0.391352	up	up	12.1785	12.1645	0.0139754	13.8606	13.4424	0.41821
Solyc11g005270	AT5G13810		Glutaredoxin family protein	1.63961	1.68998	-0.0503718	up	up	5.75873	6.00061	-0.24188	7.35261	7.69422	-0.341614
Solyc07g043560	AT4G16660		heat shock protein 70	1.63899	1.7417	-0.102709	up	up	11.4848	11.2311	0.253759	13.1219	12.9872	0.134663
Solyc04g007270	AT1G33420		PHD finger protein	1.63894	1.47879	0.160153	up	up	10.4386	10.0516	0.386979	12.098	11.577	0.521042
Solyc01g108010	AT2G15560		Putative endonuclease or glycosyl hydrolase	1.63727	1.49712	0.140155	up	up	7.55731	7.24704	0.310265	9.18102	8.75577	0.425249
Solyc10g018950	ATMG01275	NAD1 (NADH DEHYDROGENASE 1); NAD1A (NADH dehydrogenase 1A); ND1 (NAD(P)H DEHYDROGENASE 1)		1.63551	1.64902	-0.0135112	up	up	9.02812	8.84132	0.186803	10.6635	10.4857	0.177723
Solyc09g098110	AT1G05805	AKS2 (ABA-responsive kinase substrate 2)	transcription factor bHLH128	1.63547	0.55506	1.08041	up		7.93101	7.80607	0.124937	9.53603	8.36743	1.1686
Solyc02g084280				1.63357	1.53704	0.0965353		up	7.83489	8.18017	-0.345281	9.49845	9.72333	-0.224883
Solyc12g006210	ATCG00480	ATPB (ATP synthase subunit beta); PB (ATP synthase subunit beta)		1.62978	2.18107	-0.551297	up	up	6.26306	6.01853	0.244528	7.90483	8.19883	-0.294006
Solyc01g021660				1.62667	2.37056	-0.743891	up	up	5.72986	5.37968	0.350182	7.35243	7.72355	-0.371117
Solyc10g085040	AT2G37970	AtHBP2; HBP2 (haem-binding protein 2); SOUL-1	heam-binding protein 2	1.62603	1.43317	0.192865	up	up	11.5901	11.6971	-0.107057	13.2303	13.1254	0.104932
Solyc01g068600	AT3G62010		hypothetical protein	1.62583	1.79419	-0.16836	up	up	5.98919	5.7001	0.289087	7.61184	7.45369	0.158157
Solyc02g092820	AT2G14960	GH3.1	putative indole-3-acetic acid-amido synthetase GH3.1	1.62571	1.08898	0.536734	up		7.32291	6.67897	0.64394	8.9158	7.84635	1.06946
Solyc10g008850	AT1G28540		hypothetical protein	1.62511	1.56946	0.0556531	up	up	9.37851	9.1545	0.224006	11.0237	10.7462	0.277459
Solyc07g056390	AT1G72280	AERO1 (endoplasmic reticulum oxidoreductins 1); ERO1 (endoplasmic reticulum oxidoreductins 1)	endoplasmic oxidoreductin-1	1.6227	1.57405	0.0486436	up	up	10.7214	10.5067	0.214758	12.3589	12.1153	0.243626
Solyc06g076960	AT2G40080	ELF4 (EARLY FLOWERING 4)	protein EARLY FLOWERING 4	1.62247	1.27305	0.349419	up	up	10.4268	10.4287	-0.00191093	12.0556	11.7181	0.337436
Solyc11g013800				1.62197	1.87366	-0.251687	up	up	6.49625	6.25999	0.23626	8.11898	8.12276	-0.00377178
Solyc07g052930	AT3G22100		transcription factor bHLH117	1.61959	1.66862	-0.0490242		up	6.43531	6.25535	0.179953	8.06219	7.75148	0.310707
Solyc03g093080	AT4G25810	XTH23 (xyloglucan endotransglucosylase/hydrolase 23); XTR6 (xyloglucan endotransglycosylase 6)	probable xyloglucan endotransglucosylase/hydrolase protein 23	1.6183	1.22723	0.391066		up	7.93258	6.79052	1.14206	9.2029	8.00705	1.19585
Solyc02g080130	AT1G61770		DnaJ domain-containing protein	1.61633	1.44397	0.172361	up	up	11.1858	10.9788	0.206949	12.8122	12.4312	0.381028
Solyc10g079920				1.61394	1.3435	0.270438	up	up	9.44422	9.29179	0.152429	11.0691	10.6474	0.421693
Solyc06g033850	AT1G75490		dehydration-responsive element-binding protein 2D	1.61374	1.45082	0.162921	up	up	6.38072	6.6918	-0.311073	7.97791	8.14897	-0.171054
Solyc02g081620	AT1G30970	SUF4 (suppressor of FRIGIDA4)	protein SUPPRESSOR of FRI 4	1.61364	1.5685	0.0451434	up	up	9.20662	8.97921	0.227404	10.8234	10.5463	0.277107
Solyc06g073760	AT5G20950		glycosyl hydrolase family protein	1.61315	1.45186	0.161291	up	up	9.35628	9.23534	0.120936	10.9674	10.7011	0.266334
Solyc08g067810	AT5G25540	CID6 (CTC-interacting domain 6)	CTC-interacting domain 6	1.6129	1.22247	0.390425	up	up	10.009	10.058	-0.0490033	11.636	11.3139	0.322104
Solyc02g062360	AT2G16485	NERD (Needed for RDR2-independent DNA methylation)	GW repeat- and PHD finger-containing protein NERD	1.61236	1.36153	0.250832	up	up	7.56208	7.20022	0.361857	9.15668	8.55242	0.604262
Solyc09g065580	AT3G63290		2-oxoglutarate (2OG) and Fe(II)-dependent oxygenase superfamily protein	1.60959	1.58141	0.0281815		up	7.29682	6.91977	0.377047	8.88406	8.50795	0.376116
Solyc12g100350	AT1G55350	ATDEK1; DEK1 (DEFECTIVE KERNEL 1); EMB1275 (embryo defective 1275); EMB80 (EMBRYO DEFECTIVE 80)	calpain-type cysteine protease DEK1	1.60934	1.78752	-0.17818	up	up	7.62238	7.06792	0.554459	9.21111	8.81654	0.394561
Solyc06g071400	AT5G62850	AtSWEET5; AtVEX1 (VEGETATIVE CELL EXPRESSED1); SWEET5	bidirectional sugar transporter SWEET5	1.60862	1.70936	-0.100745	up	up	5.44823	5.32872	0.119509	7.02812	6.96917	0.0589503
Solyc05g023970	ATMG00570	ORFX		1.60801	1.75327	-0.145257	up	up	9.68626	9.46143	0.22483	11.2931	11.2055	0.0876027
Solyc02g078160	AT4G32480		hypothetical protein	1.60754	2.1472	-0.539666		up	7.96912	7.86638	0.102741	9.62814	10.0349	-0.40674
Solyc07g065470	AT1G55880		pyridoxal-5'-phosphate-dependent enzyme family protein	1.60634	1.44452	0.161821	up	up	10.8147	10.6374	0.177277	12.4509	12.1144	0.33648
Solyc02g091110	AT5G38110	ASF1B (anti- silencing function 1b); SGA01; SGA1	histone chaperone ASF1B	1.60588	1.14001	0.465872	up	up	9.90134	9.59789	0.30345	11.5327	10.7585	0.774122
Solyc11g072150	AT5G19490		Histone superfamily protein	1.60575	1.23399	0.371759	up	up	8.82866	8.67031	0.158351	10.4363	9.91551	0.520737
Solyc12g099790	AT5G12180	CPK17 (calcium-dependent protein kinase 17)	calcium-dependent protein kinase 17	1.60555	3.56098	-1.95544	up	up	7.85785	7.329	0.528848	9.66592	10.9506	-1.28466
Solyc08g023270	AT4G03620		myosin heavy chain-like protein	1.60532	1.37675	0.228569	up	up	6.99842	6.97978	0.0186339	8.57495	8.37001	0.204942
Solyc07g049350	AT2G32970		hypothetical protein	1.60422	1.4576	0.146618	up	up	9.77348	9.61182	0.161657	11.3999	11.0989	0.300993
Solyc01g011020				1.60416	1.85522	-0.251058	up	up	10.353	10.1089	0.244141	11.9599	11.9706	-0.0107318
Solyc03g097060	AT5G16890		Exostosin family protein	1.60276	1.78595	-0.183197	up	up	10.5472	10.3867	0.160518	12.1612	12.1929	-0.0317343
Solyc03g098010	AT3G17790	ATACP5; ATPAP17; PAP17 (purple acid phosphatase 17)	purple acid phosphatase 17	1.60205	3.13907	-1.53703		up	7.35266	7.31814	0.034521	9.29612	10.5322	-1.23607
Solyc05g007150	AT1G14360	ATUTR3; UTR3 (UDP-galactose transporter 3)	UDP-galactose transporter 3	1.59875	1.41673	0.182019		up	12.1374	11.9359	0.201473	13.7242	13.3422	0.381956
Solyc11g020710	AT1G31175		hypothetical protein	1.59733	1.55459	0.0427409	up	up	9.61217	9.41504	0.197128	11.2188	10.976	0.242843
Solyc10g084060	AT5G04080		hypothetical protein	1.59659	1.37092	0.225663		up	7.96047	7.93749	0.0229747	9.56394	9.31075	0.253194
Solyc12g055750	AT1G55730	ATCAX5; CAX5 (cation exchanger 5)	vacuolar cation/proton exchanger 5	1.59512	1.18619	0.408934	up	up	10.5367	10.3261	0.210604	12.1452	11.5404	0.604848
Solyc04g011530	AT2G20390		hypothetical protein	1.59506	1.53306	0.062005	up	up	10.1602	9.91435	0.245868	11.7627	11.4696	0.293149
Solyc02g088790	AT1G74230	GR-RBP5 (glycine-rich RNA-binding protein 5)	glycine-rich RNA-binding protein 5	1.59439	1.36171	0.232671	up	up	11.9314	11.7327	0.198698	13.5135	13.0912	0.422339
Solyc03g097180	AT1G65020		flower development-related protein	1.59381	1.49995	0.0938589	up	up	11.1632	10.932	0.231258	12.8046	12.4795	0.325119
Solyc09g056350	AT3G07400		lipase class 3 family protein	1.59312	1.40423	0.188889	up	up	11.5885	11.0889	0.499608	13.2211	12.5056	0.715525
Solyc12g044800	AT1G17720	ATB BETA	serine/threonine protein phosphatase 2A 55 kDa regulatory subunit B beta isoform	1.59225	1.50626	0.0859903	up	up	9.09295	8.86545	0.227499	10.6834	10.3669	0.316452
Solyc02g090820	AT4G36990	AT-HSFB1 (ARABIDOPSIS THALIANA CLASS B HEAT SHOCK FACTOR B1); ATHSF4 (ARABIDOPSIS THALIANA HEAT SHOCK FACTOR 4); HSF4 (heat shock factor 4); HSFB1 (CLASS B HEAT SHOCK FACTOR B1); TBF1 (TL1-binding transcription factor 1)	heat stress transcription factor B-1	1.59073	1.85018	-0.259456	up	up	12.7335	12.3226	0.410929	14.3337	14.1844	0.149305
Solyc10g054340	AT4G38970	AtFBA2; FBA2 (fructose-bisphosphate aldolase 2)	fructose-bisphosphate aldolase 2	1.59068	1.65786	-0.0671876		up	8.41338	8.39036	0.0230207	9.99832	10.0636	-0.0652846
Solyc06g075550	AT1G07870		putative serine/threonine-protein kinase RLCKVII	1.58947	1.60795	-0.018478	up	up	8.00087	7.52607	0.474797	9.5862	9.12975	0.456453
Solyc06g065350	AT1G35660		hypothetical protein	1.58857	1.93491	-0.346339	up	up	5.69793	5.32071	0.377225	7.28185	7.20583	0.0760184
Solyc09g008470	AT2G32600		hydroxyproline-rich glycoprotein family protein	1.58855	1.53023	0.0583225	up	up	8.83215	8.68194	0.150211	10.4231	10.2287	0.1944
Solyc01g089980	AT3G60260		ELMO/CED-12 domain-containing protein	1.58783	1.77123	-0.183407	up	up	11.5829	11.3856	0.197285	13.1762	13.1543	0.0219026
Solyc12g042100				1.58743	1.30357	0.283855	up	up	6.62066	7.12881	-0.50816	8.19682	8.42999	-0.23317
Solyc01g087030	AT3G08505		zinc finger (CCCH-type/C3HC4-type RING finger) family protein	1.58582	1.61461	-0.0287872	up	up	10.8672	10.6689	0.198319	12.4672	12.3088	0.15842
Solyc05g025520				1.58574	1.50195	0.0837873	up	up	6.65313	6.47278	0.180347	8.24476	7.95992	0.284842
Solyc08g005150	AT1G32340	NHL8 (NDR1/HIN1-like 8)	NDR1/HIN1-like 8	1.58303	1.29184	0.291184	up	up	9.49475	9.38155	0.113206	11.0758	10.6834	0.392425
Solyc01g068330	AT3G01610	CDC48C (cell division cycle 48C); emb1354 (embryo defective 1354)	cell division cycle 48C protein	1.5828	1.33304	0.24976	up	up	8.53202	8.17382	0.358205	10.1207	9.53456	0.586159
Solyc07g022830	AT5G35730		EXS (ERD1/XPR1/SYG1) domain protein	1.58157	2.12616	-0.544593	up	up	6.96349	6.74028	0.223212	8.52925	8.86365	-0.334402
Solyc03g013170				1.58109	1.48332	0.0977694	up	up	8.59216	8.16714	0.425015	10.1757	9.64222	0.533484
Solyc01g086730	AT3G26670		hypothetical protein	1.57947	1.3764	0.203068	up	up	6.93477	6.5398	0.394966	8.55603	7.90715	0.64888
Solyc08g029280	ATMG01360	COX1 (cytochrome oxidase)		1.57935	1.55028	0.0290705	up	up	12.6837	12.5747	0.109011	14.2585	14.0942	0.164302
Solyc03g120380	AT3G15540	IAA19 (indole-3-acetic acid inducible 19); MSG2 (MASSUGU 2)	auxin-responsive protein IAA19	1.57865	0.99836	0.58029	up		10.1792	10.4775	-0.298293	11.7721	11.5773	0.194863
Solyc01g095270	AT2G46220		hypothetical protein	1.57779	1.37584	0.20195	up	up	11.662	11.4722	0.189806	13.2395	12.8653	0.374206
Solyc12g049540	AT3G14205		phosphoinositide phosphatase family protein	1.5774	1.43427	0.143124	up	up	8.39793	8.15041	0.247513	9.97045	9.59576	0.374683
Solyc11g042520				1.57739	1.62747	-0.0500807	up	up	6.40066	6.23718	0.163478	7.97873	7.8542	0.124532
Solyc02g079860	AT3G22104		phototropic-responsive NPH3 family protein	1.57658	1.38512	0.191459		up	6.9928	6.51869	0.474109	8.65092	7.8964	0.754522
Solyc08g061640	AT5G21910		hypothetical protein	1.57573	1.25398	0.321754	up	up	9.53459	9.55043	-0.0158377	11.12	10.8084	0.311671
Solyc01g065550	AT5G49230	HRB1 (HYPERSENSITIVE TO RED AND BLUE)	protein HYPERSENSITIVE TO RED AND BLUE	1.57512	1.27577	0.299345	up	up	12.1861	11.9942	0.191902	13.7765	13.2833	0.493236
Solyc01g095370	AT3G61590	HS; HWS (HAWAIIAN SKIRT)	protein HAWAIIAN SKIRT	1.57461	1.6902	-0.115591	up	up	11.5747	11.4162	0.158511	13.165	13.1067	0.0582582
Solyc08g041860	AT4G32020		hypothetical protein	1.57448	1.08884	0.485637	up	up	12.3672	12.0559	0.3113	13.9456	13.1805	0.765057
Solyc01g105520	AT2G14050	MCM9 (minichromosome maintenance 9)	minichromosome maintenance 9	1.57275	1.9574	-0.384649	up	up	6.52465	6.37159	0.153061	8.10266	8.33009	-0.227436
Solyc05g043200	AT4G26000	PEP (PEPPER)	RNA-binding KH domain-containing protein PEPPER	1.57137	1.99685	-0.425476	up	up	8.27071	7.92335	0.347363	9.82796	9.90184	-0.0738795
Solyc03g025110				1.5708	1.64206	-0.0712657	up	up	7.02698	6.89678	0.130204	8.52607	8.51797	0.00810283
Solyc11g069700	AT5G60390		elongation factor 1-alpha 4	1.57026	0.957043	0.613212	up		14.455	14.5396	-0.0846195	16.02	15.4663	0.553704
Solyc02g084450	AT3G14470		NB-ARC domain-containing disease resistance protein	1.57016	1.53703	0.0331307	up	up	10.4763	10.233	0.24333	12.0628	11.792	0.270754
Solyc01g068260	AT1G77320	MEI1 (meiosis defective 1)	meiosis defective 1	1.56854	1.96293	-0.39439	up	up	9.4114	9.08282	0.328576	10.9821	11.0545	-0.0724058
Solyc08g029220	AT5G27240		DNAJ heat shock N-terminal domain-containing protein	1.56674	1.47892	0.0878197	up	up	11.429	11.1059	0.323133	13.0179	12.6102	0.407706
Solyc11g066830	AT5G42820	ATU2AF35B; U2AF35B	Splicing factor U2af small subunit B	1.56666	1.67557	-0.10891	up	up	12.0143	11.7869	0.227408	13.5665	13.4467	0.119831
Solyc06g060640	AT4G12510		bifunctional inhibitor/lipid-transfer protein/seed storage 2S albumin superfamily protein	1.56643	1.5994	-0.0329768	up	up	13.0885	13.6119	-0.523394	14.6319	15.173	-0.541062
Solyc02g091730	AT2G22720		SPT2 chromatin protein	1.56611	1.01391	0.552203	up	up	6.6691	6.81287	-0.143771	8.22938	7.78585	0.443532
Solyc03g118200	AT5G61900	BON; BON1 (BONZAI 1); CPN1 (COPINE 1)	copine-like protein BONZAI 1	1.5661	1.51205	0.0540524	up	up	11.5593	11.355	0.204292	13.162	12.89	0.272019
Solyc03g053040				1.56573	1.18768	0.378049	up	up	7.25751	7.17982	0.0776881	8.82444	8.35003	0.474405
Solyc04g081570	AT4G24190	AtHsp90-7 (HEAT SHOCK PROTEIN 90-7); AtHsp90.7 (HEAT SHOCK PROTEIN 90.7); HSP90.7 (HEAT SHOCK PROTEIN 90.7); SHD (SHEPHERD)	HSP90-like protein GRP94	1.56525	1.75644	-0.191189	up	up	13.551	13.391	0.159972	15.0952	15.1265	-0.0312428
Solyc01g010440	AT1G27090		uncharacterized glycine-rich protein	1.56427	1.57829	-0.0140116		up	10.4341	10.3094	0.124765	12.0035	11.9029	0.100586
Solyc11g028200	AT2G40080	ELF4 (EARLY FLOWERING 4)	protein EARLY FLOWERING 4	1.5639	1.25571	0.308193	up	up	10.3693	10.3995	-0.0302045	11.9422	11.6749	0.267294
Solyc06g062920	AT2G05940	RIPK (RPM1-induced protein kinase)	RPM1-induced protein kinase	1.56369	1.37046	0.193226		up	7.14441	6.94798	0.19643	8.71481	8.32942	0.385387
Solyc07g016090				1.56344	1.77651	-0.213065	up	up	8.18711	7.9231	0.26401	9.73776	9.6851	0.0526562
Solyc10g008420	AT4G28260		hypothetical protein	1.56273	1.44883	0.113898	up	up	11.9925	11.9658	0.0266611	13.5648	13.4087	0.156162
Solyc02g071200	AT1G29380		carbohydrate-binding X8 domain-containing protein	1.5622	1.77988	-0.217683	up	up	8.18719	8.0445	0.142693	9.72458	9.82131	-0.0967334
Solyc04g082160	AT5G42220		ubiquitin family protein	1.56057	1.70167	-0.141105	up	up	12.9071	12.6511	0.25596	14.4485	14.3341	0.1144
Solyc06g084140	AT3G51895	AST12; SULTR3;1 (sulfate transporter 3;1)	sulfate transporter 3;1	1.55955	1.33759	0.221966	up	up	9.13981	9.83397	-0.694161	10.7115	11.1581	-0.446586
Solyc07g007240				1.55831	0.958718	0.599593	up		9.93277	9.97873	-0.0459634	11.5073	10.9487	0.558636
Solyc11g066280	AT4G01560	MEE49 (maternal effect embryo arrest 49)	protein MATERNAL EFFECT EMBRYO ARREST 49	1.55796	1.38705	0.170914	up	up	12.5557	12.3925	0.163275	14.1026	13.78	0.322596
Solyc11g018800	AT1G14550		peroxidase 5	1.55726	4.83033	-3.27307	up	up	7.27224	6.97637	0.295871	8.91717	11.824	-2.90678
Solyc07g042970	AT5G60870	RUG3 (RCC1/UVR8/GEF-like 3)	protein RCC1/UVR8/GEF-LIKE 3	1.55725	0.917069	0.640178	up		6.52956	6.35061	0.178943	8.07648	7.26507	0.811406
Solyc03g007310	AT5G53160	PYL8 (PYR1-like 8); RCAR3 (regulatory components of ABA receptor 3)	regulatory component of ABA receptor 3	1.55721	1.43189	0.125311	up	up	11.1719	11.0823	0.0896397	12.746	12.5305	0.215512
Solyc12g035800	AT4G01810		sec23/sec24-like transport protein	1.55683	1.75782	-0.200986	up	up	8.18535	7.8105	0.374845	9.71778	9.5666	0.151173
Solyc11g063550				1.556	2.18967	-0.63367	up	up	6.00668	5.38125	0.625425	7.53059	7.53366	-0.00307252
Solyc03g117470	AT3G18430		EF-hand, calcium binding motif-containing protein	1.55585	2.12368	-0.56783	up	up	6.95607	6.26165	0.694426	8.49468	8.38985	0.104826
Solyc07g064550	AT5G54920		hypothetical protein	1.55564	1.26221	0.293428	up	up	8.26404	8.07007	0.193975	9.81569	9.35288	0.462812
Solyc07g047720	AT2G36900	ATMEMB11; MEMB11 (membrin 11)	membrin 11	1.55558	1.42402	0.131564	up	up	11.9884	11.8388	0.149667	13.5338	13.2587	0.275052
Solyc05g054620	AT2G39570	ACR9 (ACT domain repeats 9)	ACT domain-containing protein	1.55533	1.62557	-0.0702457	up	up	11.7589	11.6025	0.15637	13.3105	13.2178	0.0927368
Solyc05g055470	AT5G04410	anac078 (Arabidopsis NAC domain containing protein 78); NAC2 (NAC domain containing protein 2)	NAC family transcriptional activator	1.55481	1.70336	-0.148545	up	up	11.7198	11.3531	0.366724	13.2666	13.0636	0.202977
Solyc05g055340	AT4G32440		tudor-like RNA-binding protein	1.55329	1.8065	-0.253212	up	up	6.44969	6.34333	0.106362	8.01357	8.12204	-0.108474
Solyc11g062220	AT2G16485	NERD (Needed for RDR2-independent DNA methylation)	GW repeat- and PHD finger-containing protein NERD	1.55321	1.28786	0.265354	up	up	6.81529	6.60285	0.212443	8.34302	7.87576	0.46726
Solyc02g087680	AT3G28730	ATHMG (high mobility group); HMG (high mobility group); NFD (NUCLEOSOME/CHROMATIN ASSEMBLY FACTOR D); SSRP1	FACT complex subunit SSRP1	1.55087	1.23304	0.317836		up	8.10276	7.99384	0.108917	9.62534	9.19732	0.428025
Solyc01g102840	AT5G36930		TIR-NBS-LRR class disease resistance protein	1.54942	1.41085	0.13857	up	up	9.56253	9.30659	0.255938	11.1267	10.7465	0.380139
Solyc03g115710	AT5G61350		putative receptor-like protein kinase	1.54777	0.977017	0.570753	up		6.17065	6.77642	-0.605762	7.68352	7.7619	-0.0783847
Solyc01g094040	AT1G08500	AtENODL18; ENODL18 (early nodulin-like protein 18)	early nodulin-like protein 18	1.5473	1.37211	0.175186	up	up	13.3837	13.2254	0.158344	14.9334	14.6001	0.333214
Solyc12g056820	AT5G48100	ATLAC15; AtTT10; LAC15 (LACCASE-LIKE 15); TT10 (TRANSPARENT TESTA 10)	laccase-15	1.54717	1.5307	0.0164662	up	up	5.77864	5.7388	0.0398477	7.32368	7.23992	0.0837575
Solyc11g063600	AT3G22300	RPS10 (ribosomal protein S10)	40S ribosomal protein S10	1.54519	1.65556	-0.110371	up	up	10.5955	10.3966	0.19882	12.1417	12.0678	0.0738847
Solyc08g081660				1.54457	1.48925	0.055328	up	up	8.86432	8.63216	0.232161	10.4222	10.1224	0.299801
Solyc05g045920	ATMG00080	RPL16 (ribosomal protein L16)		1.54414	1.75764	-0.213499	up	up	10.7873	10.5766	0.210757	12.33	12.3442	-0.0142012
Solyc10g079580	AT1G05970		RNA recognition motif-containing protein	1.54092	1.57356	-0.0326339	up	up	11.2479	11.0542	0.193716	12.8005	12.6499	0.150636
Solyc07g063900	AT5G54580		RNA recognition motif-containing protein	1.54044	1.42141	0.119031	up	up	13.0616	12.7524	0.30918	14.5894	14.1687	0.420675
Solyc08g082820	AT5G42020	BIP (luminal binding protein); BIP2	Luminal-binding protein 2	1.53977	1.8563	-0.31653	up	up	13.5818	13.3866	0.195224	15.0979	15.205	-0.107081
Solyc12g094490	AT4G04885	PCFS4 (PCF11P-similar protein 4)	PCF11P-similar protein 4	1.53976	1.6423	-0.102536	up	up	11.0302	10.7197	0.310487	12.5819	12.3811	0.200793
Solyc02g091300	AT1G22990	HIPP22 (heavy metal associated isoprenylated plant protein 22)	heavy-metal-associated domain-containing protein	1.53905	0.757344	0.781701	up		7.90669	8.20528	-0.298598	9.43495	9.01792	0.41703
Solyc01g095570	AT4G01100	ADNT1 (adenine nucleotide transporter 1)	adenine nucleotide transporter 1	1.53889	1.31464	0.22425	up	up	10.4711	10.3803	0.0907994	12.0159	11.7168	0.299096
Solyc06g065360	AT1G35660		hypothetical protein	1.53753	1.68792	-0.15039	up	up	9.59185	9.38563	0.206221	11.1778	11.1033	0.0744963
Solyc02g090390	AT5G66880	SNRK2-3 (SUCROSE NONFERMENTING 1 (SNF1)-RELATED PROTEIN KINASE 2-3); SNRK2.3 (sucrose nonfermenting 1(SNF1)-related protein kinase 2.3); SRK2I	serine/threonine-protein kinase SRK2I	1.53669	1.24176	0.294931	up	up	12.0648	12.0112	0.0536119	13.6145	13.2742	0.340262
Solyc05g043430	AT2G32520		dienelactone hydrolase domain-containing protein	1.53476	1.55274	-0.0179834	up	up	12.2076	12.071	0.136579	13.7263	13.6041	0.122212
Solyc03g083350	AT5G24240		phosphatidylinositol 3- and 4-kinase / ubiquitin family protein	1.53475	1.45947	0.0752758	up	up	10.9609	10.9279	0.0329806	12.5002	12.4101	0.0900768
Solyc04g007260	AT1G68260	ALT3 (acyl-lipid thioesterase 3)	thioesterase family protein	1.53363	1.49957	0.0340634		up	9.49487	9.21321	0.281656	11.0222	10.7316	0.290571
Solyc08g008120	AT5G41560		hypothetical protein	1.53046	1.44657	0.0838956	up	up	8.7232	8.72949	-0.00628224	10.2558	10.1819	0.0739369
Solyc03g013200				1.53003	1.50944	0.0205885	up	up	10.5884	10.5754	0.0130293	12.1215	12.102	0.0195647
Solyc01g104730	AT1G11200		hypothetical protein	1.52987	1.20487	0.324993	up	up	9.87857	9.80922	0.0693475	11.4327	11.0351	0.397588
Solyc12g014020	AT5G63690		Nucleic acid-binding, OB-fold-like protein	1.52732	1.5951	-0.0677778	up	up	8.47899	8.23052	0.248463	10.0067	9.8352	0.171513
Solyc03g117410	AT1G15750	TPL (TOPLESS); WSIP1 (WUS-INTERACTING PROTEIN 1)	protein TOPLESS	1.52599	1.20001	0.325974	up	up	6.1849	6.10489	0.0800146	7.7069	7.27884	0.428066
Solyc02g092090	AT2G22850	AtbZIP6 (basic leucine-zipper 6); bZIP6 (basic leucine-zipper 6)	basic leucine-zipper 6	1.5255	1.70457	-0.179075	up	up	10.3854	10.2118	0.173537	11.973	11.9639	0.00911056
Solyc12g010440	AT2G13100	AtG3Pp5 (glycerol-3-phosphate permease 5); G3Pp5 (glycerol-3-phosphate permease 5)	putative glycerol-3-phosphate transporter 5	1.52526	1.18617	0.339087	up	up	8.76356	8.42856	0.334994	10.2953	9.65896	0.636376
Solyc01g103510	AT1G61580	ARP2 (ARABIDOPSIS RIBOSOMAL PROTEIN 2); RPL3B (R-protein L3 B)	60S ribosomal protein L3-2	1.52357	1.20021	0.323361	up	up	10.5305	10.456	0.0744321	12.0661	11.6799	0.386158
Solyc03g098330	AT4G24900	TTL (TITAN-like)	TITAN-like protein	1.52318	1.42932	0.0938589	up	up	9.96132	9.80263	0.158685	11.4937	11.2422	0.251541
Solyc09g011360	AT3G53940		mitochondrial substrate carrier family protein	1.5228	1.23104	0.291755	up	up	8.00095	8.0862	-0.0852563	9.51288	9.32099	0.191883
Solyc01g106310	AT2G32210		hypothetical protein	1.52144	1.46942	0.0520229	up	up	12.7903	12.7327	0.0575885	14.3138	14.1937	0.120108
Solyc03g061540	ATMG01320	NAD2 (NADH DEHYDROGENASE 2); NAD2.2 (NADH DEHYDROGENASE 2.2); NAD2B (NADH dehydrogenase 2B)		1.52138	1.66663	-0.145248	up	up	9.48025	9.19699	0.283266	11.0213	10.8686	0.152684
Solyc06g060140	AT1G21730		kinesin motor family protein	1.51931	1.70034	-0.181033	up	up	9.3246	9.24837	0.0762258	10.8668	10.96	-0.093142
Solyc08g075420	AT4G19190		zinc knuckle (CCHC-type) family protein	1.51796	1.65319	-0.135235	up	up	10.6278	10.4245	0.203271	12.156	12.1	0.0559854
Solyc03g093880	AT5G51170		hypothetical protein	1.51794	1.39271	0.125229	up	up	9.1914	8.99063	0.200767	10.7139	10.3968	0.317132
Solyc05g051570	AT5G10260	AtRABH1e (RAB GTPase homolog H1E); RABH1e (RAB GTPase homolog H1E)	ras-related protein RABH1e	1.51575	1.56407	-0.0483242	up	up	10.2615	9.94744	0.314062	11.7771	11.5262	0.250937
Solyc04g081970	AT1G76080	ATCDSP32 (ARABIDOPSIS THALIANA CHLOROPLASTIC DROUGHT-INDUCED STRESS PROTEIN OF 32 KD); CDSP32 (chloroplastic drought-induced stress protein of 32 kD)	thioredoxin-like protein CDSP32	1.511	1.25669	0.254314	up	up	14.9483	14.9388	0.00948385	16.4638	16.1647	0.299155
Solyc03g120820	AT1G69750	ATCOX19-2 (A. THALIANA CYTOCHROME C OXIDASE 19-2); COX19-2 (cytochrome c oxidase 19-2)	cytochrome c oxidase 19-2	1.5106	1.589	-0.0783973	up	up	9.82848	9.76762	0.0608689	11.3366	11.3582	-0.0216277
Solyc12g044330	AT3G16240	AQP1; ATTIP2;1; DELTA-TIP (delta tonoplast integral protein); DELTA-TIP1; TIP2;1	aquaporin TIP2-1	1.51014	1.73989	-0.229753	up	up	13.1266	13.5677	-0.441143	14.5831	15.2588	-0.675707
Solyc01g080450	AT1G16830		pentatricopeptide repeat-containing protein	1.50982	1.64173	-0.131912		up	5.95209	5.65369	0.298398	7.5041	7.26859	0.235505
Solyc00g153980				1.50935	1.89209	-0.382748	up	up	6.82193	6.72611	0.0958146	8.31454	8.61293	-0.298384
Solyc03g114370	AT3G18600		DEAD-box ATP-dependent RNA helicase 51	1.50818	1.50168	0.00650758	up	up	11.3109	11.1295	0.181407	12.8338	12.6494	0.184442
Solyc04g079220	AT4G37050	AtPLAIVC (phospholipase A IVC); PLA V; PLAIII{beta} (patatin-related phospholipase III beta); PLP4 (PATATIN-like protein 4)	PATATIN-like protein 4	1.50469	1.83337	-0.328679		up	6.84471	6.27686	0.567849	8.15801	8.12309	0.0349249
Solyc11g066860	AT2G27830		hypothetical protein	1.50447	1.47597	0.0284975	up	up	10.5632	10.5927	-0.0294787	12.0798	12.078	0.00182379
Solyc07g054070	AT1G03687		DTW domain-containing protein	1.50295	1.69233	-0.189376		up	8.14103	8.0498	0.0912307	9.6263	9.75984	-0.133539
Solyc06g073840	AT5G21990	AtTPR7; OEP61 (outer envelope protein 61); TPR7 (tetratricopeptide repeat 7)	tetratricopeptide repeat domain-containing protein OEP61	1.50093	1.33054	0.17039	up	up	11.2456	11.1172	0.12843	12.7994	12.4896	0.309766
Solyc03g098020	AT1G73480		alpha/beta-Hydrolases superfamily protein	1.49938	1.63206	-0.132675	up	up	9.89731	9.88754	0.00977332	11.4114	11.5288	-0.117395
Solyc04g080640	AT5G66440		hypothetical protein	1.49938	1.25073	0.248645	up	up	9.91567	9.70542	0.210252	11.4403	11.0022	0.438073
Solyc06g007660	AT5G12230	MED19A	protein MED19A	1.49763	1.31687	0.180766	up	up	9.37214	9.2454	0.126744	10.8771	10.5663	0.310771
Solyc05g052670	AT2G39980		HXXXD-type acyl-transferase-like protein	1.49648	-1.42107	2.91754		down	9.08077	9.33141	-0.250643	10.4972	7.92063	2.5766
Solyc06g063060	AT1G54070		Dormancy/auxin associated family protein	1.49615	0.920561	0.575591	up		8.27713	8.5587	-0.281565	9.73848	9.46646	0.272024
Solyc03g044970				1.49431	1.41249	0.0818162	up	up	9.39894	9.50507	-0.106129	10.893	10.9304	-0.037381
Solyc02g078380	AT4G27450		aluminum induced protein with YGL and LRDR motifs	1.49263	2.3452	-0.852569	up	up	9.04438	9.43124	-0.386857	10.5299	11.7926	-1.26266
Solyc00g134820				1.49237	1.17351	0.318864	up	up	6.36078	6.26455	0.096233	7.84595	7.43515	0.410801
Solyc05g048770	AT4G00590		N-terminal nucleophile aminohydrolases (Ntn hydrolases) superfamily protein	1.4913	1.48456	0.00674012	up	up	8.77883	8.70671	0.0721126	10.2744	10.189	0.0854219
Solyc03g007430	AT4G27940	ATMTM1 (ARABIDOPSIS MANGANESE TRACKING FACTOR FOR MITOCHONDRIAL SOD2); MTM1 (manganese tracking factor for mitochondrial SOD2)	manganese tracking factor for mitochondrial SOD2	1.49016	1.22261	0.267552	up	up	10.4407	10.2161	0.224577	11.9406	11.4527	0.487888
Solyc04g078780	AT3G49180	RID3 (ROOT INITIATION DEFECTIVE 3)	root initiation defective 3 protein	1.4889	1.45774	0.0311574	up	up	8.85501	8.68977	0.165236	10.3325	10.1502	0.182275
Solyc08g005480				1.48541	1.63603	-0.150617	up	up	7.97449	7.76496	0.209526	9.44858	9.38871	0.059877
Solyc09g011880	AT2G38000		chaperone protein dnaJ-like protein	1.4852	1.53699	-0.0517933	up	up	14.1303	14.0077	0.122651	15.6021	15.5074	0.094666
Solyc06g071540	AT5G62960		hypothetical protein	1.48458	1.17508	0.309501	up	up	8.31191	8.1552	0.156715	9.79029	9.35558	0.434703
Solyc01g091510	AT1G01930		zinc finger protein-like protein	1.48399	0.9169	0.567095	up		8.76122	8.72448	0.0367461	10.272	9.69629	0.575682
Solyc09g065850	AT5G43700	ATAUX2-11 (AUXIN INDUCIBLE 2-11); IAA4 (indole-3-acetic acid inducible 4)	auxin-responsive protein IAA4	1.48327	0.240881	1.24239	up		9.75856	9.76382	-0.00526403	11.2669	10.0729	1.19398
Solyc02g086440	AT5G40470		RNI-like superfamily protein	1.48324	1.09701	0.386235	up	up	6.5251	6.47718	0.0479257	8.00005	7.55858	0.441471
Solyc09g090290	AT3G23370		RNA recognition motif-containing protein	1.4829	1.43917	0.0437276	up	up	8.96468	8.62745	0.337235	10.4492	10.0816	0.367623
Solyc03g096740				1.482	1.50805	-0.0260519	up	up	9.02557	8.91306	0.112511	10.5077	10.435	0.0726863
Solyc04g015370	AT1G65290	mtACP2 (mitochondrial acyl carrier protein 2)	acyl carrier protein 2	1.48147	1.33702	0.144451	up	up	12.44	12.4154	0.0245982	13.9124	13.7419	0.170518
Solyc00g010110				1.48013	1.78962	-0.309499	up	up	9.67058	9.05777	0.612809	11.02	10.8127	0.207365
Solyc07g055210	AT2G30970	ASP1 (aspartate aminotransferase 1)	aspartate aminotransferase 1	1.47941	1.20959	0.269819	up	up	11.7986	11.6809	0.117642	13.2773	12.8956	0.381733
Solyc00g013150				1.4793	1.43634	0.0429626		up	8.74622	8.87204	-0.125811	10.1945	10.2903	-0.0958267
Solyc12g089140	AT1G75180		Erythronate-4-phosphate dehydrogenase family protein	1.47887	1.35732	0.121552	up	up	10.6137	10.5395	0.07419	12.1011	11.9227	0.17845
Solyc06g064890	AT4G20330		transcription initiation factor TFIIE, beta subunit	1.47824	1.43401	0.0442293	up	up	11.5964	11.5101	0.0863159	13.0831	12.9393	0.143781
Solyc06g060990	AT5G47090		hypothetical protein	1.47794	1.02448	0.453464	up	up	10.5771	10.4197	0.157367	12.0754	11.4728	0.602636
Solyc04g040000	AT3G57062		hypothetical protein	1.47649	0.813914	0.662573	up		8.30263	8.26708	0.0355584	9.77076	9.08507	0.685691
Solyc06g049090	AT3G56330		N2,N2-dimethylguanosine tRNA methyltransferase	1.47552	1.39395	0.0815726		up	9.1188	9.02154	0.0972592	10.6224	10.4335	0.188932
Solyc11g056590	AT5G05170	ATCESA3; ATH-B; CESA3 (CELLULOSE SYNTHASE 3); CEV1 (CONSTITUTIVE EXPRESSION OF VSP 1); ELI1 (ECTOPIC LIGNIFICATION 1); IXR1 (ISOXABEN RESISTANT 1); MRE1 (multiple response expansion 1)	cellulose synthase A catalytic subunit 3 [UDP-forming]	1.47447	1.00744	0.467025	up	up	6.08385	6.17908	-0.0952253	7.55116	7.18014	0.371018
Solyc05g054860	AT3G46290	HERK1 (hercules receptor kinase 1)	receptor-like protein kinase HERK 1	1.47432	1.13075	0.34357	up	up	10.4262	10.2139	0.21229	11.985	11.3846	0.600367
Solyc00g013000				1.47289	1.9937	-0.520805	up	up	7.11653	6.28005	0.836487	8.485	8.22766	0.257341
Solyc01g100720	AT1G09270	IMPA-4 (importin alpha isoform 4)	importin alpha isoform 4	1.47226	1.41846	0.0537956	up	up	12.3403	12.2611	0.0792143	13.8004	13.6826	0.117772
Solyc10g076770				1.47212	1.46036	0.011766	up	up	8.12357	8.15877	-0.0351961	9.58858	9.62296	-0.0343876
Solyc03g118390	AT3G48860	SCD2 (STOMATAL CYTOKINESIS DEFECTIVE 2)	hypothetical protein	1.47179	1.33983	0.131957	up	up	12.1165	11.9435	0.173049	13.5781	13.2816	0.296477
Solyc11g039990				1.47114	1.59563	-0.124486	up	up	14.0465	13.8697	0.176758	15.5018	15.4104	0.0913406
Solyc12g038160	AT1G73920		alpha/beta-hydrolase domain-containing protein	1.47067	1.07663	0.394042	up	up	6.67782	6.56582	0.111995	8.14554	7.63069	0.514855
Solyc02g089610	AT3G25570		S-adenosylmethionine decarboxylase	1.46906	1.7608	-0.291738	up	up	12.4951	12.1697	0.325394	13.9426	13.9047	0.0378394
Solyc12g009480	AT2G26660	ATSPX2 (ARABIDOPSIS THALIANA SPX DOMAIN GENE 2); SPX2 (SPX domain gene 2)	SPX domain-containing protein 2	1.46887	2.01611	-0.547248		up	10.0986	9.94956	0.149071	11.637	11.9735	-0.336477
Solyc07g042930	AT3G17611	ATRBL10 (RHOMBOID-like protein 10); ATRBL14 (RHOMBOID-like protein 14); RBL10 (RHOMBOID-like protein 10); RBL14 (RHOMBOID-like protein 14)	rhomboid-like protein 14	1.46762	1.54508	-0.0774595	up	up	11.5644	11.2849	0.27944	13.0564	12.8584	0.197962
Solyc03g082880				1.46742	1.24516	0.222269	up	up	6.49221	6.28882	0.203393	7.92364	7.50397	0.41967
Solyc01g088820	AT2G44730		Alcohol dehydrogenase transcription factor myb/SANT-like protein	1.46496	1.20747	0.257487		up	8.71528	8.41855	0.296723	10.1689	9.6238	0.545122
Solyc12g087810	AT1G77080	AGL27 (AGAMOUS-like 27); FLM (FLOWERING LOCUS M); MAF1 (MADS AFFECTING FLOWERING 1)	agamous-like MADS-box protein AGL27	1.464	0.645487	0.818513	up		10.3551	9.68014	0.674969	11.8195	10.3469	1.47252
Solyc12g010720	AT2G20875	EPF1 (EPIDERMAL PATTERNING FACTOR 1)	protein EPIDERMAL PATTERNING FACTOR 1	1.46353	0.61563	0.847901	up		8.32215	8.18972	0.132425	9.78378	8.91523	0.868543
Solyc04g076560	AT1G07840		Sas10/Utp3/C1D family protein	1.46325	1.11181	0.351437	up	up	9.78038	9.65185	0.128533	11.2466	10.7783	0.468269
Solyc06g082480	AT3G51620		PAP/OAS1 substrate-binding domain superfamily	1.46304	1.14278	0.320253	up	up	9.74058	10.0148	-0.274192	11.2085	11.1654	0.0431489
Solyc01g058010	AT3G06500	A/N-InvC (alkaline/neutral invertase C)	protein alkaline/neutral invertase C	1.46259	1.40463	0.0579599	up	up	7.79725	7.73722	0.0600348	9.2331	9.138	0.0950988
Solyc11g066750	AT5G22770	alpha-ADR (alpha-adaptin)	alpha-adaptin	1.46037	1.54971	-0.0893342	up	up	8.34225	8.18189	0.160365	9.79831	9.72237	0.0759415
Solyc02g092290	AT5G02910		F-box/LRR-repeat protein	1.46036	1.1809	0.279467	up	up	11.558	11.3975	0.160424	13.0405	12.5917	0.448857
Solyc10g049630	AT4G33920	APD5 (Arabidopsis Pp2c clade D 5)	putative protein phosphatase 2C 63	1.45995	1.69441	-0.234459	up	up	9.38558	8.98197	0.403613	10.8708	10.7111	0.159697
Solyc12g096230	AT1G31600	AtTRM9 (Arabidopsis thaliana tRNA methyltransferase 9); TRM9 (tRNA methyltransferase 9)	tRNA methyltransferase 9	1.45994	0.98783	0.472115	up		8.24307	8.08844	0.154636	9.71269	9.11239	0.600299
Solyc10g083850	AT3G53180	NodGS (nodulin/glutamine synthase-like protein)	nodulin/glutamine synthase-like protein	1.45876	1.63721	-0.178446	up	up	5.91263	6.28934	-0.376705	7.33597	7.88232	-0.54635
Solyc01g095360	AT4G01200		calcium-dependent lipid-binding domain-containing protein	1.45855	1.69131	-0.23276	up	up	7.75659	7.93971	-0.183123	9.19344	9.62011	-0.42667
Solyc10g009100				1.45841	1.54028	-0.0818651	up	up	5.37721	5.50348	-0.126272	6.77799	6.99289	-0.214897
Solyc11g069130				1.45823	1.36392	0.0943105	up	up	7.29559	7.14132	0.154264	8.75065	8.48586	0.264788
Solyc05g051030	AT1G12390		protein cornichon-4	1.458	1.37172	0.0862814	up	up	10.8916	10.754	0.13763	12.3541	12.1401	0.214047
Solyc02g092550	AT5G67420	ASL39 (ASYMMETRIC LEAVES2-LIKE 39); LBD37 (LOB domain-containing protein 37)	LOB domain-containing protein 37	1.45727	1.48562	-0.0283527	up	up	7.05504	7.13518	-0.0801464	8.51141	8.57704	-0.0656233
Solyc11g006540	AT3G44190		FAD/NAD(P)-binding oxidoreductase family protein	1.457	1.66851	-0.211513	up	up	11.5953	11.3982	0.197179	13.0703	13.0769	-0.00665001
Solyc02g069650	AT4G19490	ATVPS54 (ARABIDOPSIS THALIANA VPS54 HOMOLOG); VPS54	protein VPS54	1.45353	1.76804	-0.314511	up	up	9.30355	9.18862	0.114931	10.7677	10.9702	-0.202469
Solyc10g006220	AT3G20800		cell differentiation, Rcd1-like protein	1.45335	1.49971	-0.0463606	up	up	9.58131	9.6426	-0.0612884	11.0326	11.1458	-0.113259
Solyc07g052160				1.45268	1.26803	0.184649	up	up	7.8856	7.68329	0.202311	9.33009	8.92654	0.403549
Solyc03g093710	AT2G22740	SDG23 (SET DOMAIN PROTEIN 23); SUVH6 (SU(VAR)3-9 homolog 6)	histone-lysine N-methyltransferase, H3 lysine-9 specific SUVH6	1.45217	1.12288	0.329284	up	up	5.9864	5.98823	-0.00183123	7.41823	7.07215	0.346077
Solyc11g039910	AT2G37410	ATTIM17-2 (translocase inner membrane subunit 17-2); TIM17 (TRANSLOCASE OF THE INNER MEMBRANE 17); TIM17-2 (translocase inner membrane subunit 17-2)	mitochondrial import inner membrane translocase subunit Tim17-2	1.45028	1.40213	0.0481538	up	up	11.3022	11.1459	0.15633	12.7638	12.5717	0.192114
Solyc01g099450				1.45024	1.41163	0.0386116	up	up	10.3605	10.2846	0.0758862	11.8172	11.7184	0.0988265
Solyc02g081960	AT1G14650		probable splicing factor 3A subunit 1	1.45019	1.35849	0.0916913		up	7.37738	6.87875	0.498634	8.83039	8.23132	0.599069
Solyc06g008710	AT4G02570	ATCUL1 (cullin 1); AXR6 (AUXIN RESISTANT 6); CUL1 (cullin 1)	cullin 1	1.44969	1.49708	-0.0473876	up	up	7.41383	7.32558	0.0882512	8.86149	8.80596	0.0555296
Solyc02g031830	AT4G19950		hypothetical protein	1.44938	1.22315	0.226229	up	up	12.4439	12.2174	0.226523	13.9151	13.441	0.474119
Solyc01g102550	AT1G33410	ATNUP160 (ARABIDOPSIS NUCLEOPORIN 160); NUP160 (NUCLEOPORIN 160); SAR1 (SUPPRESSOR OF AUXIN RESISTANCE1)	suppressor of auxin resistance1 protein	1.44918	1.6521	-0.202919	up	up	6.24079	5.97461	0.266171	7.68154	7.60487	0.0766688
Solyc11g066850	AT2G15820	OTP51 (ORGANELLE TRANSCRIPT PROCESSING 51)	organelle transcript processing 51	1.44792	1.53591	-0.0879906	up	up	7.11098	6.89458	0.216399	8.53179	8.41573	0.116055
Solyc04g051630				1.44785	1.40015	0.0477052	up	up	6.92554	6.62777	0.297774	8.30224	8.0039	0.298342
Solyc02g090430	AT5G66850	MAPKKK5 (mitogen-activated protein kinase kinase kinase 5)	mitogen-activated protein kinase kinase kinase 5	1.44651	1.4981	-0.0515878		up	9.09479	9.0018	0.0929875	10.5701	10.5103	0.0598028
Solyc01g006650	AT1G73730	AtEIL3; ATSLIM (ARABIDOPSIS THALIANA SULFUR LIMITATION 1); EIL3 (ETHYLENE-INSENSITIVE3-like 3); SLIM1 (SULFUR LIMITATION 1)	ethylene insensitive 3-like 3 protein	1.44511	1.23597	0.209138		up	6.84324	6.58725	0.255983	8.28167	7.85786	0.42381
Solyc02g078880	AT5G05450		DEAD-box ATP-dependent RNA helicase 18	1.44435	1.26613	0.178214		up	10.1927	9.93425	0.258462	11.6508	11.2215	0.429262
Solyc03g119900	AT4G14746		hypothetical protein	1.44433	1.53472	-0.09039	up	up	6.72664	6.35396	0.372681	8.2372	7.87565	0.361553
Solyc10g062070	ATMG00570	ORFX		1.44369	1.54622	-0.10253	up	up	10.087	9.90884	0.178157	11.5351	11.4447	0.0904412
Solyc11g006890				1.44236	1.65671	-0.21435	up	up	9.10696	9.23841	-0.131443	10.5777	10.907	-0.329351
Solyc08g079590	AT4G22758		hypothetical protein	1.44183	0.671237	0.77059	up		8.6619	8.42454	0.237354	10.0995	9.15081	0.948716
Solyc12g006140	AT2G05100	LHCB2 (LIGHT-HARVESTING CHLOROPHYLL B-BINDING 2); LHCB2.1 (photosystem II light harvesting complex gene 2.1)	photosystem II light harvesting complex protein 2.1	1.4417	1.55106	-0.109365	up	up	16.1307	16.1521	-0.0214496	17.5994	17.6722	-0.0727901
Solyc02g091500	AT5G37770	CML24 (CALMODULIN-LIKE 24); TCH2 (TOUCH 2)	calcium-binding protein CML24	1.44125	1.42111	0.0201435	up	up	11.1098	11.0522	0.0575629	12.5207	12.4881	0.0325655
Solyc03g006000	AT4G18880	AT-HSFA4A (ARABIDOPSIS THALIANA HEAT SHOCK TRANSCRIPTION FACTOR A4A); HSF A4A (heat shock transcription factor A4A)	heat stress transcription factor A-4a	1.4406	1.24156	0.199039	up	up	10.8258	10.6572	0.168537	12.2764	11.9288	0.347575
Solyc03g118040	AT5G61790	ATCNX1; CNX1 (calnexin 1)	calnexin 1	1.43948	1.37566	0.0638152	up	up	14.4876	14.2305	0.257156	15.9077	15.5652	0.342458
Solyc03g093200	AT5G51400		PLAC8 family protein	1.43868	1.23324	0.205444	up	up	10.9026	10.6618	0.240754	12.3577	11.9383	0.419488
Solyc08g075780	AT1G77710	AtCCP2; CCP2 (conserved in ciliated species and in the land plants 2)	ubiquitin-fold modifier 1	1.43798	1.27309	0.164889	up	up	13.6368	13.6299	0.00690226	15.0452	14.866	0.17915
Solyc03g006880	AT4G25420	AT2301; ATGA20OX1 (ARABIDOPSIS THALIANA GIBBERELLIN 20-OXIDASE 1); GA20OX1; GA5 (GA REQUIRING 5)	gibberellin 20 oxidase 1	1.43711	2.23032	-0.79321	up	up	6.32768	6.36839	-0.0407073	7.72282	8.49474	-0.771928
Solyc04g079210	AT4G37050	AtPLAIVC (phospholipase A IVC); PLA V; PLAIII{beta} (patatin-related phospholipase III beta); PLP4 (PATATIN-like protein 4)	PATATIN-like protein 4	1.43701	1.87416	-0.437154		up	8.43015	7.93889	0.491252	9.68269	9.83627	-0.153579
Solyc02g083940	AT5G66240		transducin/WD40 domain-containing protein	1.43693	1.28729	0.149641	up	up	8.41958	8.2959	0.123682	9.84836	9.57257	0.275798
Solyc03g006340				1.4334	1.33577	0.0976302	up	up	8.52236	8.62482	-0.102467	9.94626	9.95848	-0.0122152
Solyc09g009320	AT4G00893		hypothetical protein	1.43294	1.48109	-0.0481536	up		5.35576	5.25063	0.105135	6.66805	6.63051	0.0375461
Solyc12g100050	AT5G13070		MSF1-like protein	1.432	1.51292	-0.0809135	up	up	10.9983	10.8834	0.114912	12.4442	12.4197	0.0245059
Solyc05g056300	AT3G02730	ATF1; TRXF1 (thioredoxin F-type 1)	thioredoxin F-type 1	1.43115	1.29469	0.136457	up	up	14.1549	14.2152	-0.0603389	15.555	15.4703	0.0846536
Solyc04g051390				1.43028	0.931383	0.498902	up		8.98713	9.07284	-0.0857122	10.4107	10.0006	0.410133
Solyc07g066480	AT1G16540	ABA3 (ABA DEFICIENT 3); ACI2 (ALTERED CHLOROPLAST IMPORT 2); ATABA3; AtLOS5; LOS5 (LOW OSMOTIC STRESS 5); SIR3 (SIRTINOL RESISTANT 3)	molybdenum cofactor sulfurase	1.42904	1.35	0.0790341	up	up	9.74045	9.49967	0.24078	11.1795	10.8611	0.318461
Solyc01g111340	AT4G38650		glycosyl hydrolase family 10 protein	1.42866	0.780426	0.64823	up		8.74981	8.66161	0.0882017	10.199	9.46651	0.732519
Solyc01g111140	AT2G21150	XCT (XAP5 CIRCADIAN TIMEKEEPER)	protein XAP5 CIRCADIAN TIMEKEEPER	1.42863	1.34655	0.0820793	up	up	11.077	10.9142	0.162762	12.5369	12.2959	0.240976
Solyc11g011880	AT1G70530	CRK3 (cysteine-rich RLK (RECEPTOR-like protein kinase) 3)	cysteine-rich receptor-like protein kinase 3	1.42817	1.88347	-0.455302	up	up	8.11083	8.48475	-0.37392	9.53109	10.3752	-0.8441
Solyc03g058300				1.42799	1.61214	-0.18415	up	up	5.82623	5.70911	0.117124	7.22611	7.27354	-0.0474296
Solyc05g023610				1.42786	1.70207	-0.274205	up	up	8.53594	8.28013	0.255807	9.95734	9.98361	-0.0262711
Solyc11g010220	AT4G02750		pentatricopeptide repeat-containing protein	1.42766	1.08667	0.340985	up	up	5.94663	6.10282	-0.156188	7.36433	7.18239	0.181939
Solyc11g072420	AT1G07910	AtRLG1 (AtRLG1); ATRNL (ARABIDOPSIS THALIANA RNA LIGASE); RNL (RNAligase)	tRNA ligase	1.42674	1.35913	0.0676103	up	up	10.0548	10.051	0.00378464	11.5208	11.4461	0.074759
Solyc03g026100	AT5G24670	EMB2820 (EMBRYO DEFECTIVE 2820); TAD3 (tRNA adenosine deaminase 3)	tRNA adenosine deaminase 3	1.42653	1.24114	0.185387	up	up	8.29991	7.77528	0.524625	9.70703	9.01271	0.694317
Solyc11g042820	AT1G33440	AtNPF4.4; NPF4.4 (NRT1/ PTR family 4.4)	probable peptide/nitrate transporter	1.42637	1.31849	0.107884	up	up	10.1165	10.0398	0.0766412	11.5112	11.3557	0.15559
Solyc02g062000	AT1G20110		RING/FYVE/PHD zinc finger-containing protein	1.42623	1.23229	0.193941	up	up	10.7494	10.6481	0.101271	12.185	11.8893	0.295734
Solyc03g081200	AT5G24520	ATTTG1 (TRANSPARENT TESTA GLABRA 1); TTG; TTG1 (TRANSPARENT TESTA GLABRA 1); URM23 (UNARMED 23)	protein TRANSPARENT TESTA GLABRA 1	1.42531	1.06673	0.358577	up	up	6.50265	6.489	0.0136508	7.92804	7.56792	0.360117
Solyc04g079410	AT1G47720	OSB1 (Organellar Single-stranded)	protein OSB1	1.42319	0.99705	0.426137	up		10.0258	9.85425	0.171514	11.4571	10.8555	0.601574
Solyc03g033440	ATMG01190	ATP1 (ATP synthase subunit 1)		1.42283	1.69089	-0.268058	up	up	5.35316	5.23669	0.116472	6.73068	6.79994	-0.0692618
Solyc02g083360	AT2G17705		hypothetical protein	1.42069	1.35646	0.0642368	up	up	11.1379	11.0507	0.0871628	12.581	12.4319	0.149072
Solyc07g063560	AT1G61260		hypothetical protein	1.41998	0.328486	1.0915	up		8.11213	8.01478	0.0973542	9.51196	8.35981	1.15215
Solyc01g010950	AT1G14000	VIK (VH1-interacting kinase)	VH1-interacting kinase	1.41987	1.38659	0.0332766	up	up	10.9221	10.7272	0.194822	12.3838	12.1421	0.241701
Solyc08g066270	AT5G25930		protein kinase family protein with leucine-rich repeat domain	1.41946	1.55777	-0.138312	up	up	8.2833	8.20353	0.079767	9.69578	9.73227	-0.03649
Solyc10g007390	AT1G29310		SecY protein transport family protein	1.4184	1.38993	0.0284647	up	up	13.0659	12.8093	0.256601	14.4698	14.1891	0.280709
Solyc06g007430	AT5G58380	CIPK10 (CBL-INTERACTING PROTEIN KINASE 10); PKS2; SIP1 (SOS3-interacting protein 1); SNRK3.8 (SNF1-RELATED PROTEIN KINASE 3.8)	CBL-interacting serine/threonine-protein kinase 10	1.41809	1.06298	0.355111	up	up	9.66782	9.48771	0.180109	11.0855	10.5847	0.500758
Solyc06g024300				1.41773	1.38495	0.0327801		up	8.20966	8.11497	0.0946923	9.64671	9.50597	0.140744
Solyc03g114300	AT4G23660	AtPPT1 (polyprenyltransferase 1); PPT1 (polyprenyltransferase 1)	4-hydroxybenzoate polyprenyltransferase	1.41756	1.11791	0.299656	up	up	9.13957	9.06966	0.0699145	10.5826	10.2015	0.381134
Solyc08g005100	AT4G17900		PLATZ transcription factor family protein	1.41735	1.29822	0.119127	up	up	8.07154	7.95654	0.114993	9.47706	9.25146	0.225602
Solyc10g085970	AT5G02770	MOS11 (modifier of snc1, 11)	hypothetical protein	1.41727	1.05971	0.357555	up	up	7.31034	7.15692	0.153421	8.692	8.19139	0.500608
Solyc09g005980	AT2G37340	AT-RS2Z33 (arginine/serine-rich zinc knuckle-containing protein 33); ATRSZ33 (ARGININE/SERINE-RICH ZINC KNUCKLE-CONTAINING PROTEIN 33); RS2Z33 (arginine/serine-rich zinc knuckle-containing protein 33); RSZ33 (arginine/serine-rich zinc knuckle-containing protein 33)	arginine/serine-rich zinc knuckle-containing protein 33	1.41557	1.40874	0.00683072	up	up	11.6886	11.4151	0.273489	13.1272	12.8504	0.27679
Solyc11g068730	AT5G22300	AtNIT4 (NITRILASE 4); NIT4 (nitrilase 4)	bifunctional nitrilase/nitrile hydratase NIT4	1.41466	1.24533	0.169325	up	up	13.9684	13.9082	0.0602132	15.3757	15.1323	0.243376
Solyc04g077360	AT4G27290		G-type lectin S-receptor-like serine/threonine-protein kinase	1.41462	0.852299	0.562325	up		7.5216	7.5225	-0.000908125	8.95266	8.38399	0.568669
Solyc12g077610				1.41327	0.998927	0.414346	up		10.1117	9.91539	0.19636	11.546	10.9137	0.632256
Solyc08g045780	AT3G53170		pentatricopeptide repeat-containing protein	1.41174	1.35922	0.0525167	up	up	8.56375	8.43721	0.126541	9.97442	9.79553	0.178887
Solyc03g013370	ATMG00180	CCB452 (cytochrome C biogenesis 452)		1.41142	1.54289	-0.131479	up	up	10.9905	10.9436	0.0468318	12.4138	12.4971	-0.0833761
Solyc08g075840	AT5G45400	ATRPA70C; RPA70C	replication protein RPA70C	1.41133	1.45057	-0.0392359	up	up	11.428	11.2429	0.185022	12.8576	12.7092	0.148446
Solyc09g082260	AT2G32030		Acyl-CoA N-acyltransferases (NAT) superfamily protein	1.41099	1.51204	-0.101054	up	up	9.33494	9.51359	-0.178652	10.7295	11.0194	-0.289973
Solyc02g080410	AT4G21870		heat shock protein class V 15.4	1.40931	1.05798	0.35133	up	up	11.1693	11.2182	-0.0489004	12.6063	12.2897	0.316599
Solyc11g028140	ATCG01280	YCF2.2		1.40718	1.75398	-0.3468	up	up	9.18858	8.89628	0.292297	10.5877	10.6546	-0.0668886
Solyc04g014820	AT3G07810		RNA recognition motif-containing protein	1.40682	0.962316	0.444509	up		11.3509	11.1579	0.192923	12.8156	12.1465	0.669138
Solyc06g074400	AT4G21900	PRORP3 (proteinaceous RNase P 3)	proteinaceous RNase P 3	1.40672	1.28749	0.119229	up	up	9.5538	9.35547	0.198333	10.9663	10.6618	0.304521
Solyc03g098090	AT2G39530		hypothetical protein	1.40592	1.55884	-0.152921	up	up	5.93979	6.06672	-0.126931	7.38636	7.61232	-0.225956
Solyc05g053880	AT2G43110		hypothetical protein	1.40565	1.03902	0.366626	up	up	8.22811	7.72141	0.506701	9.61956	8.78888	0.830675
Solyc08g078440	AT5G47400		hypothetical protein	1.40553	1.08947	0.316059	up	up	10.4547	10.3132	0.141507	11.8932	11.4364	0.456832
Solyc06g005490	AT3G55440	ATCTIMC (CYTOSOLIC TRIOSE PHOSPHATE ISOMERASE); CYTOTPI (CYTOSOLIC ISOFORM TRIOSE PHOSPHATE ISOMERASE); TPI (triosephosphate isomerase)	triosephosphate isomerase	1.40525	1.43109	-0.0258361	up	up	12.6955	12.6132	0.082333	14.089	14.0326	0.0564074
Solyc07g065330	AT5G61750		RmlC-like cupins superfamily protein	1.40509	1.08636	0.31873	up	up	9.02702	9.16053	-0.133512	10.4009	10.2485	0.152396
Solyc08g068830	AT2G24830		zinc finger CCCH domain-containing protein 22	1.40461	1.30987	0.0947386	up	up	10.0558	9.94648	0.109326	11.4724	11.2636	0.208784
Solyc12g095960	AT2G25970		KH domain-containing protein	1.40457	1.38796	0.0166175	up	up	10.4237	10.22	0.203772	11.8424	11.6143	0.228054
Solyc08g007910	AT4G23050		PAS domain-containing protein tyrosine kinase family protein	1.40391	1.24532	0.158593	up	up	9.07588	8.76107	0.314809	10.4946	10.0321	0.462425
Solyc05g045930	ATMG00160	COX2 (cytochrome oxidase 2)		1.40352	1.68193	-0.278409		up	6.09147	5.53525	0.556223	7.50263	7.17485	0.327778
Solyc02g021380	AT4G01810		sec23/sec24-like transport protein	1.40339	1.54286	-0.139471	up	up	6.33569	5.95584	0.379853	7.74424	7.48374	0.260497
Solyc05g006690	AT3G50120		hypothetical protein	1.40189	1.82042	-0.418529	up	up	6.78829	6.54982	0.238471	8.17323	8.36488	-0.191643
Solyc09g009410	AT2G26060	CIA1 (Cytosolic Iron-sulfur protein Assembly 1); emb1345 (embryo defective 1345)	cytosolic iron-sulfur protein assembly protein CIA1	1.40134	1.05289	0.34845	up	up	6.64316	5.61267	1.03048	8.02044	6.61847	1.40197
Solyc11g010660	AT5G65490		hypothetical protein	1.40131	1.82644	-0.425128	up	up	11.8905	11.6069	0.283616	13.3456	13.4143	-0.0686548
Solyc01g079290	AT3G15355	PFU1 (PHO2 FAMILY UBIQUITIN CONJUGATION ENZYME 1); UBC25 (ubiquitin-conjugating enzyme 25)	putative ubiquitin-conjugating enzyme E2 25	1.40086	1.23247	0.16839	up	up	7.2113	6.85111	0.360194	8.60506	8.09745	0.507604
Solyc03g082520	AT4G00880	SAUR31 (SMALL AUXIN UPREGULATED RNA 31)	SAUR-like auxin-responsive protein	1.40002	0.555599	0.844418	up		7.97269	8.16835	-0.195655	9.36483	8.7408	0.624032
Solyc03g044910	AT4G36830	HOS3-1	protein HOS3-1	1.39961	1.60655	-0.206934	up	up	9.95109	9.71848	0.232607	11.3724	11.345	0.027384
Solyc03g044930				1.39715	1.35495	0.0422045	up	up	7.76015	7.48975	0.270403	9.1207	8.83672	0.283982
Solyc07g040660				1.39704	1.6286	-0.231555	up	up	8.40519	8.18567	0.219528	9.79383	9.82386	-0.0300293
Solyc09g091470	AT2G33150	KAT2 (3-KETOACYL-COA THIOLASE 2); PED1 (PEROXISOME DEFECTIVE 1); PKT3 (peroxisomal 3-ketoacyl-CoA thiolase 3)	3-ketoacyl-CoA thiolase 2	1.39694	1.27204	0.124896	up	up	13.0705	12.8348	0.235676	14.4521	14.1052	0.346936
Solyc03g078150	AT2G41190		transmembrane amino acid transporter family protein	1.39627	0.607752	0.788517	up		10.8439	10.7488	0.0950819	12.2662	11.3739	0.892337
Solyc03g121870	AT2G26200		S-adenosyl-L-methionine-dependent methyltransferases superfamily protein	1.39626	1.49149	-0.0952295	up	up	8.1631	8.32515	-0.162046	9.54271	9.81614	-0.273429
Solyc03g083960	AT5G51460	ATTPPA; TPPA (trehalose-6-phosphate phosphatase A)	trehalose-phosphate phosphatase A	1.39567	1.23658	0.159083	up	up	9.72649	9.59812	0.128368	11.08	10.8392	0.240776
Solyc09g065380	AT4G02715		hypothetical protein	1.3947	1.10104	0.293661	up	up	8.71534	8.47089	0.244448	10.106	9.56572	0.540292
Solyc10g054000	ATMG00410	ATP6 (ATPASE SUBUNIT 6); ATP6-1 (ATPase subunit 6-1)		1.39426	1.22232	0.17194	up	up	10.4973	10.4314	0.0658834	11.9063	11.6694	0.236966
Solyc02g074600				1.39403	1.42661	-0.0325808	up	up	11.3744	11.194	0.180424	12.7891	12.6508	0.138272
Solyc07g047940	AT2G05160		zinc finger CCCH domain-containing protein 18	1.39392	1.87908	-0.485167	up	up	6.5151	6.45828	0.0568161	7.92213	8.29721	-0.37508
Solyc11g030940	ATMG00290	RPS4 (mitochondrial ribosomal protein S4)		1.39241	1.40274	-0.0103284	up	up	8.0282	8.07901	-0.0508047	9.40834	9.47068	-0.0623334
Solyc07g006370	AT5G17860	CAX7 (calcium exchanger 7)	calcium exchanger 7	1.39206	0.34042	1.05163	up		10.2491	10.1995	0.0495856	11.6146	10.5698	1.04478
Solyc12g008650	AT4G26260	MIOX4 (myo-inositol oxygenase 4)	myo-inositol oxygenase 4	1.39105	1.32407	0.0669774		up	9.08141	9.37978	-0.298375	10.6926	10.6937	-0.00116261
Solyc04g018080				1.38835	0.815509	0.572839	up		8.03482	8.3452	-0.310374	9.33675	9.13759	0.199154
Solyc12g096130				1.38734	1.14259	0.244747	up	up	11.0724	11.0482	0.0242153	12.4893	12.2175	0.271725
Solyc11g045260	ATCG00280	PSBC (photosystem II reaction center protein C)		1.38722	1.63051	-0.243291	up	up	8.09608	7.759	0.337083	9.48932	9.38089	0.108426
Solyc01g094540	AT4G20440	smB (small nuclear ribonucleoprotein associated protein B)	small nuclear ribonucleoprotein associated protein B	1.38673	0.906444	0.480285	up		7.81303	7.68498	0.128044	9.18121	8.57944	0.601763
Solyc11g030420				1.38545	1.45901	-0.0735626	up	up	8.57075	8.65111	-0.0803535	9.97732	10.1581	-0.180812
Solyc03g111090	AT5G63320	NPX1 (nuclear protein X1)	nuclear protein X1	1.38533	1.40601	-0.0206775	up	up	12.1608	11.9475	0.213315	13.5551	13.3483	0.206873
Solyc09g009470	AT1G67190		F-box/LRR-repeat protein	1.38455	1.35956	0.0249947	up	up	8.75999	8.57308	0.18691	10.148	9.96482	0.18322
Solyc02g083370				1.38452	1.0166	0.367921	up	up	7.89386	7.74506	0.148805	9.25821	8.75123	0.506973
Solyc01g060490	AT5G49300	GATA16 (GATA transcription factor 16)	GATA transcription factor 16	1.38327	1.0417	0.341571	up	up	7.08763	7.16733	-0.0796999	8.42813	8.19305	0.235085
Solyc11g006720	AT5G04760		duplicated SANT DNA-binding domain-containing protein	1.38216	1.25634	0.125822	up	up	10.2258	9.87885	0.346976	11.6311	11.1567	0.474392
Solyc01g096760	AT5G27990		pre-rRNA-processing protein TSR2, conserved region-containing protein	1.38209	1.18504	0.19705	up	up	10.2524	10.0437	0.208721	11.6427	11.2544	0.388312
Solyc11g027650				1.38178	1.4297	-0.0479203	up	up	7.63283	7.62806	0.00476823	8.99253	9.03358	-0.0410506
Solyc00g014290				1.38157	1.7849	-0.403325	up	up	7.39951	6.8242	0.575308	8.72234	8.56987	0.152472
Solyc05g021170				1.38136	1.21367	0.167683	up	up	6.42551	6.31215	0.113363	7.80777	7.52606	0.281711
Solyc04g054190	AT5G64940	ATATH13 (ARABIDOPSIS THALIANA ABC2 HOMOLOG 13); ATH13 (ABC2 homolog 13); ATOSA1 (A. THALIANA OXIDATIVE STRESS-RELATED ABC1-LIKE PROTEIN 1); OSA1 (OXIDATIVE STRESS-RELATED ABC1-LIKE PROTEIN 1)	oxidative stress-related ABC1-like protein 1	1.38122	1.51356	-0.132337	up	up	10.725	10.5479	0.177158	12.1034	12.0676	0.0358248
Solyc05g010670	AT2G04030	AtHsp90.5 (HEAT SHOCK PROTEIN 90.5); AtHsp90C; CR88; EMB1956 (EMBRYO DEFECTIVE 1956); Hsp88.1 (HEAT SHOCK PROTEIN 88.1); HSP90.5 (HEAT SHOCK PROTEIN 90.5)	chloroplast heat shock protein 90	1.38088	1.58576	-0.204884		up	13.0215	12.7942	0.227267	14.3384	14.3629	-0.0245561
Solyc09g075450	AT2G47510	FUM1 (fumarase 1)	fumarate hydratase 1	1.3792	1.23204	0.147164	up	up	10.9533	10.8906	0.0627835	12.342	12.1443	0.197721
Solyc10g048150				1.37746	1.7973	-0.419842	up	up	6.61722	6.1525	0.464717	7.97355	7.93678	0.0367638
Solyc06g069690	AT5G61380	APRR1; AtTOC1 (TIMING OF CAB EXPRESSION 1); PRR1 (PSEUDO-RESPONSE REGULATOR 1); TOC1 (TIMING OF CAB EXPRESSION 1)	two-component response regulator-like APRR1	1.37659	1.08517	0.29142	up	up	8.98213	8.62166	0.360466	10.3714	9.73701	0.634384
Solyc03g007240	AT5G53120	ATSPDS3 (SPERMIDINE SYNTHASE 3); SPDS3 (spermidine synthase 3); SPMS	Spermine synthase	1.37633	1.30406	0.0722735	up	up	12.4101	12.192	0.218193	13.7839	13.4857	0.298201
Solyc03g115580	AT3G05210	ERCC1; UVR7 (UV REPAIR DEFICIENT 7)	DNA excision repair protein ERCC-1	1.37632	1.40891	-0.03259	up	up	9.80033	9.55535	0.244972	11.1892	10.9784	0.210821
Solyc08g082150	AT5G41850		alpha/beta-Hydrolases superfamily protein	1.37608	1.20624	0.169836	up	up	6.58271	6.62595	-0.0432434	7.96829	7.81076	0.157529
Solyc03g119390	AT1G73830	BEE3 (BR enhanced expression 3)	transcription factor BEE 3	1.37575	-0.00896086	1.38471	up		9.55341	9.7081	-0.15469	10.9451	9.76165	1.18342
Solyc03g117110	AT1G15860		hypothetical protein	1.37467	0.884297	0.490377	up		10.8839	10.6816	0.202297	12.2684	11.6035	0.664834
Solyc11g005920	AT5G09330	ANAC082 (NAC domain containing protein 82); NAC082 (NAC domain containing protein 82); VNI1 (VND-interacting 1)	NAC domain containing protein 82	1.37461	1.02074	0.353873	up	up	7.69723	7.70139	-0.00416157	9.05525	8.74873	0.306528
Solyc06g065920	AT3G17090		putative protein phosphatase 2C 42	1.37398	1.07049	0.303484	up	up	8.43705	8.3512	0.0858465	9.80742	9.43302	0.374401
Solyc03g119890	AT3G18150		F-box domain-containing protein	1.3738	1.37369	0.000109675	up	up	10.0692	9.91847	0.150691	11.4504	11.3102	0.140238
Solyc06g024210				1.36996	1.42676	-0.0567997	up	up	9.50399	9.28987	0.21412	10.8711	10.6963	0.174779
Solyc05g054560	AT3G55390		hypothetical protein	1.36946	0.52196	0.847498	up		11.8297	11.6708	0.158912	13.2074	12.2101	0.997272
Solyc03g013420				1.36941	1.18475	0.18466	up	up	12.5323	12.3693	0.162996	13.8848	13.5395	0.345274
Solyc05g018600	AT3G33520	ARP6 (actin-related protein 6); ATARP6 (actin-related protein 6); ESD1 (EARLY IN SHORT DAYS 1); SUF3 (SUPPRESSOR OF FRI 3)	actin-related protein 6	1.36894	1.15972	0.209221		up	9.6757	9.48205	0.193652	11.0497	10.6482	0.401491
Solyc04g008970	AT5G23370		putative GEM-like protein 8	1.36849	0.511486	0.857006	up		8.39057	8.34008	0.0504913	9.7753	8.87181	0.903492
Solyc07g066520	AT1G16520		hypothetical protein	1.36805	1.42567	-0.0576191	up	up	10.0994	10.0033	0.0960232	11.4753	11.4428	0.0325603
Solyc10g074930	AT3G08720	ATPK19 (Arabidopsis thaliana protein kinase 19); ATPK2 (ARABIDOPSIS THALIANA PROTEIN KINASE 2); ATS6K2 (ARABIDOPSIS THALIANA SERINE/THREONINE PROTEIN KINASE 2); S6K2 (serine/threonine protein kinase 2)	serine/threonine protein kinase 2	1.36703	1.57097	-0.203937	up	up	11.2059	11.1195	0.086353	12.5851	12.6993	-0.114161
Solyc06g066690	AT1G79910		Regulator of Vps4 activity in the MVB pathway protein	1.36695	1.55478	-0.187829	up	up	7.07744	6.77623	0.301203	8.44885	8.31159	0.13726
Solyc06g007190	AT1G07160		putative protein phosphatase 2C 2	1.36571	2.06114	-0.695431	up	up	7.79313	7.57139	0.221735	9.11546	9.61152	-0.496061
Solyc09g059390				1.36557	1.46485	-0.0992721	up	up	8.83192	7.86061	0.971303	10.1941	9.30616	0.887962
Solyc12g049220	AT1G72750	ATTIM23-2 (translocase inner membrane subunit 23-2); TIM23-2 (translocase inner membrane subunit 23-2)	translocase inner membrane subunit 23-2	1.36525	1.37796	-0.0127038	up	up	10.8546	10.7588	0.0958013	12.2183	12.1503	0.067973
Solyc08g005270	AT1G32230	ATP8 (ARABIDOPSIS THALIANA P8 (INTERACTING PROTEIN)); AtRCD1; CEO; CEO1; RCD1 (RADICAL-INDUCED CELL DEATH1)	inactive poly [ADP-ribose] polymerase RCD1	1.36476	1.33253	0.032226	up	up	12.8524	12.4951	0.357274	14.2167	13.846	0.370665
Solyc00g088200				1.36474	1.45467	-0.0899349	up	up	8.10824	7.94823	0.160014	9.5043	9.50087	0.00342926
Solyc06g009050	AT2G47710		adenine nucleotide alpha hydrolases-like protein	1.36459	0.631358	0.733227	up		13.7124	13.8916	-0.17918	15.0574	14.4761	0.581349
Solyc01g080850	AT4G01810		sec23/sec24-like transport protein	1.36395	1.33121	0.0327367	up	up	11.8843	11.6815	0.202837	13.2503	13.0271	0.223193
Solyc09g008850	AT3G10030		aspartate/glutamate/uridylate kinase family protein	1.3633	1.16317	0.200132	up	up	7.95119	7.77993	0.171265	9.3115	8.94707	0.364437
Solyc11g012850	AT1G44446	ATCAO (ARABIDOPSIS THALIANA CHLOROPHYLL A OXYGENASE); CAO (CHLOROPHYLL A OXYGENASE); CH1 (CHLORINA 1)	chlorophyllide a oxygenase	1.36254	1.83728	-0.47474	up	up	9.2238	9.05671	0.167081	10.5933	10.896	-0.302721
Solyc00g007210				1.36061	1.35104	0.00957	up	up	7.64207	7.48601	0.156056	8.99146	8.8149	0.176558
Solyc01g087070	AT5G13490	AAC2 (ADP/ATP carrier 2)	ADP/ATP carrier protein 2	1.35988	1.12485	0.23503	up	up	7.56346	7.86763	-0.304166	8.88752	9.01189	-0.124372
Solyc10g076510	AT4G33070	AtPDC1; PDC1 (pyruvate decarboxylase 1)	pyruvate decarboxylase 1	1.35974	0.936703	0.423042	up		10.0653	10.1991	-0.133853	11.4272	11.1409	0.286291
Solyc07g054270	AT4G03420		hypothetical protein	1.35925	1.50461	-0.145366	up	up	7.57344	7.52531	0.0481346	8.89865	9.00365	-0.104999
Solyc01g090530	AT3G60460	DUO1 (DUO POLLEN 1)	R2R3 myb transcription factor DUO1	1.35915	0.815985	0.54317	up		6.63725	6.44179	0.195458	7.9861	7.32774	0.658365
Solyc12g013700	AT4G27450		aluminum induced protein with YGL and LRDR motifs	1.35889	2.13364	-0.774756		up	8.36114	8.85286	-0.491718	9.80234	10.9763	-1.17395
Solyc10g008350	AT4G28290		hypothetical protein	1.35851	1.41883	-0.0603203	up	up	8.00628	7.64106	0.365217	9.29674	9.0505	0.24624
Solyc03g082840	AT3G61850	DAG1 (dof affecting germination 1)	Dof zinc finger protein DOF3.7	1.35851	1.35027	0.00823898	up	up	9.91017	9.69374	0.216431	11.2613	11.0484	0.21281
Solyc03g120720	AT3G16110	ATPDI4 (ARABIDOPSIS THALIANA PROTEIN DISULFIDE ISOMERASE 4); ATPDIL1-6 (PDI-like 1-6); PDI4 (PROTEIN DISULFIDE ISOMERASE 4); PDIL1-6 (PDI-like 1-6)	protein PDI-like 1-6	1.35791	1.07215	0.285763	up	up	10.6367	10.4729	0.163798	12.0012	11.5642	0.437006
Solyc08g076680	AT5G64320		pentatricopeptide repeat-containing protein	1.35701	1.39077	-0.0337521	up	up	10.4154	10.3776	0.0378284	11.7807	11.8008	-0.0201182
Solyc01g098860	AT1G54860		Glycoprotein membrane precursor GPI-anchored	1.35672	0.971308	0.38541	up		6.51115	6.79235	-0.2812	7.8713	7.80198	0.0693106
Solyc09g010930	AT2G37660		NAD(P)-binding Rossmann-fold-containing protein	1.35656	1.3818	-0.025238	up	up	12.9721	13.1135	-0.141425	14.3106	14.4699	-0.159294
Solyc08g076020	AT1G80480	PTAC17 (plastid transcriptionally active 17)	protein plastid transcriptionally active 17	1.35632	0.786439	0.569885	up		10.0054	9.87825	0.127168	11.3696	10.6753	0.694232
Solyc08g068350	AT4G32750		hypothetical protein	1.35584	1.26928	0.0865628	up	up	10.2302	9.95382	0.276338	11.5994	11.2426	0.3568
Solyc07g064430	AT4G38180	FRS5 (FAR1-related sequence 5)	protein FAR1-related sequence 5	1.35512	1.21584	0.139281	up	up	7.01667	6.94212	0.0745495	8.36089	8.13966	0.221224
Solyc08g082610	AT5G42050		DCD (Development and Cell Death) domain protein	1.35485	1.33486	0.0199925	up	up	14.4792	14.2699	0.209311	15.8328	15.5709	0.261846
Solyc10g011970				1.35473	1.02368	0.331052	up	up	10.1674	10.2393	-0.0718457	11.5751	11.2895	0.285599
Solyc01g106560	AT4G33690		hypothetical protein	1.35419	1.08433	0.269868	up	up	8.99851	8.92479	0.073723	10.3624	10.0185	0.343855
Solyc00g014830	ATMG00510	NAD7 (NADH dehydrogenase subunit 7)		1.35386	1.35352	0.00033774	up	up	13.2057	12.9443	0.261406	14.5472	14.2658	0.281355
Solyc03g095370				1.35338	1.50001	-0.146622	up	up	8.2748	8.15676	0.118033	9.59584	9.63149	-0.0356431
Solyc11g013000	AT1G09580		transmembrane emp24 domain-containing protein p24delta3	1.3533	1.09368	0.259614	up	up	9.34838	9.22235	0.126028	10.7062	10.3364	0.369766
Solyc12g056090	AT4G23760		Cox19-like CHCH family protein	1.35311	1.20154	0.151569	up	up	11.0785	10.8478	0.230648	12.4403	12.062	0.378289
Solyc10g052610				1.35286	1.45842	-0.105558	up	up	5.60343	5.27542	0.328008	6.93036	6.59229	0.338074
Solyc10g076280	AT5G03570	ATIREG2 (ARABIDOPSIS THALIANA IRON-REGULATED PROTEIN 2); FPN2 (FERROPORTIN 2); IREG2 (iron regulated 2)	nickel transport protein FPN2	1.34969	2.19103	-0.841333	up	up	8.34593	7.3436	1.00233	9.63168	9.53241	0.0992701
Solyc12g044730	AT2G19720	rps15ab (ribosomal protein S15A B)	40S ribosomal protein S15ab	1.34958	1.28442	0.0651616	up	up	9.1052	9.06629	0.0389122	10.4469	10.3544	0.092553
Solyc12g094510	AT1G20460		hypothetical protein	1.34792	1.24382	0.1041	up	up	8.76505	8.66736	0.0976892	10.1121	9.90963	0.202438
Solyc02g087960	AT3G47600	ATMYB94 (myb domain protein 94); ATMYBCP70; MYB94 (myb domain protein 94)	putative transcription factor MYB94	1.3477	0.385747	0.961953	up		7.36412	7.37262	-0.00849787	8.68981	7.75591	0.933905
Solyc05g026050	AT4G29160	SNF7.1	vacuolar protein sorting-associated protein 32-2	1.34758	1.14622	0.201354	up	up	9.68993	9.57184	0.118093	11.0563	10.7257	0.330647
Solyc00g094540				1.34635	1.2969	0.0494453		up	8.94898	8.539	0.409975	10.283	9.83726	0.445691
Solyc04g077980	AT1G27730	STZ (salt tolerance zinc finger); ZAT10	zinc finger protein STZ/ZAT10	1.34543	0.822966	0.522464	up		9.37883	8.69942	0.679405	10.5316	9.47694	1.05471
Solyc03g117200	AT1G80630		RNI-like superfamily protein	1.34484	1.24417	0.100666	up	up	10.3806	10.1835	0.19709	11.735	11.4441	0.290944
Solyc11g044470	AT1G33470		RNA recognition motif-containing protein	1.34389	1.46588	-0.121996	up	up	7.70397	7.53032	0.173642	8.98683	8.97936	0.00746398
Solyc06g071380				1.34378	1.31189	0.0318959		up	8.31561	8.09195	0.223663	9.65021	9.39875	0.251463
Solyc08g069160	AT4G31270		sequence-specific DNA binding transcription factor	1.3436	1.15074	0.192857	up	up	8.77256	8.47845	0.294104	10.1098	9.63115	0.478622
Solyc06g083740				1.34311	1.01259	0.330512	up	up	8.09471	7.94074	0.153976	9.41736	8.95323	0.464126
Solyc10g078290	AT2G40950	BZIP17	transcription factor BZIP17	1.34183	1.37211	-0.0302858	up	up	11.9365	11.6672	0.269274	13.2815	13.0537	0.227881
Solyc02g064740	AT4G37480		chaperone DnaJ-domain-containing protein	1.34123	0.965416	0.375819	up		8.53578	8.43055	0.105224	9.8867	9.43008	0.456621
Solyc09g055950	ATCG00270	PSBD (photosystem II reaction center protein D)		1.34111	1.35997	-0.0188538		up	17.3774	17.2521	0.125362	18.7679	18.601	0.166934
Solyc02g094400	AT3G02040	AtGDPD1; GDPD1 (Glycerophosphodiester phosphodiesterase 1); SRG3 (senescence-related gene 3)	glycerophosphodiester phosphodiesterase 1	1.34052	2.54585	-1.20533		up	10.5508	10.6667	-0.115849	12.1761	13.2224	-1.04629
Solyc10g061990	ATMG00580	NAD4 (NADH dehydrogenase subunit 4)		1.33984	1.16701	0.172824		up	10.9343	10.7911	0.143204	12.2793	11.9485	0.330812
Solyc03g121280	AT5G11730		core-2/I-branching beta-1,6-N-acetylglucosaminyltransferase family protein	1.33947	1.15851	0.180959	up	up	10.8349	10.599	0.235938	12.192	11.7876	0.404433
Solyc06g064440	AT4G10150		RING-H2 finger protein ATL7	1.33863	1.21008	0.128546	up	up	9.40648	9.24313	0.163347	10.7414	10.4593	0.282105
Solyc09g009910	AT5G03910	ABCB29 (ATP-binding cassette B29); ATATH12 (ARABIDOPSIS THALIANA ABC TRANSPORTER HOMOLOG 12); ATH12 (ABC2 homolog 12)	ABC transporter B family member 29	1.33855	1.15012	0.188424	up	up	8.98219	8.8868	0.0953942	10.3268	10.047	0.279839
Solyc06g076050	AT2G28840	XBAT31 (XB3 ortholog 1 in Arabidopsis thaliana)	putative E3 ubiquitin-protein ligase XBAT31	1.33793	1.19419	0.143737	up	up	10.1499	9.85668	0.293179	11.4984	11.0723	0.426094
Solyc03g120930	AT1G52140		hypothetical protein	1.33761	0.178815	1.1588	up		7.66705	7.34965	0.317395	8.95409	7.52077	1.43332
Solyc08g005620	AT2G14900		gibberellin-regulated protein	1.33509	1.74617	-0.411083	up	up	5.59422	5.47043	0.123794	6.91355	7.16265	-0.249093
Solyc05g005940	AT1G52190	AtNPF1.2; NPF1.2 (NRT1/ PTR family 1.2); NRT1.11 (nitrate transporter 1.11)	nitrate transporter 1.11	1.33508	1.48316	-0.148075	up	up	12.0295	11.9577	0.0717953	13.3441	13.4081	-0.0640287
Solyc01g065670	AT5G56190		transducin/WD40 domain-containing protein	1.33488	0.954983	0.379895	up		5.94073	5.67313	0.267607	7.25094	6.59088	0.660062
Solyc06g074590	ATCG01280	YCF2.2		1.33467	1.43202	-0.0973516	up	up	8.23473	8.15139	0.0833424	9.5634	9.56544	-0.00203683
Solyc10g085130	AT5G01520	AIRP2 (ABA Insensitive RING Protein 2); AtAIRP2	C3HC4 type RING finger protein	1.33266	0.665328	0.667331	up		11.2569	10.8206	0.436319	12.6783	11.6065	1.07185
Solyc08g067950	AT5G09770		ribosomal protein L17 family protein	1.33264	1.27471	0.0579376	up	up	9.4038	9.26152	0.142274	10.7409	10.5393	0.201574
Solyc03g114430	AT1G74055		hypothetical protein	1.33229	0.760675	0.571611	up		7.12947	7.08612	0.0433506	8.43273	7.82859	0.604144
Solyc02g031980	AT2G35035	URED (urease accessory protein D)	urease accessory protein D	1.32997	1.33572	-0.00574897	up	up	8.24264	8.10702	0.135618	9.55884	9.44681	0.112032
Solyc01g014320	AT1G68040		S-adenosyl-L-methionine-dependent methyltransferases superfamily protein	1.32831	1.04056	0.287758	up	up	7.89913	8.47678	-0.577648	9.20292	9.50848	-0.305555
Solyc09g066230				1.32809	1.34859	-0.0205063	up	up	6.66958	6.60204	0.0675398	7.99631	7.95096	0.0453445
Solyc04g072900	AT1G78080	AtWIND1; RAP2.4 (related to AP2 4); WIND1 (wound induced dedifferentiation 1)	ethylene-responsive transcription factor RAP2-4	1.32655	0.693856	0.632694	up		11.7812	11.5644	0.216814	13.115	12.299	0.815941
Solyc07g052700	AT1G77980	AGL66 (AGAMOUS-like 66)	protein agamous-like 66	1.32621	1.20984	0.116369	up	up	11.5586	11.1943	0.364251	12.8958	12.4248	0.470991
Solyc07g053140	AT4G27310	BBX28 (B-box domain protein 28)	B-box domain protein 28	1.32578	1.23901	0.086774	up	up	10.702	10.4266	0.275369	12.1283	11.7076	0.420745
Solyc02g069030	AT4G19840	ATPP2-A1 (phloem protein 2-A1); ATPP2A-1 (phloem protein 2-A1); PP2-A1 (phloem protein 2-A1)	protein PHLOEM protein 2-LIKE A1	1.32548	1.09709	0.228386	up	up	10.0245	10.1976	-0.173091	11.3572	11.3093	0.0479035
Solyc07g049500	AT2G32940	AGO6 (ARGONAUTE 6)	argonaute 6	1.32428	1.34817	-0.0238849	up	up	9.44499	9.29871	0.146275	10.7783	10.6535	0.124793
Solyc00g019970				1.32424	1.26935	0.054884	up	up	6.67461	6.67074	0.00386603	7.99835	7.93822	0.0601305
Solyc04g010000	AT3G04500		RNA recognition motif-containing protein	1.32317	1.18507	0.138097	up	up	11.2772	11.0577	0.219544	12.6177	12.262	0.35566
Solyc05g048850	AT4G00660	ATRH8; RH8 (RNAhelicase-like 8)	DEAD-box ATP-dependent RNA helicase 8	1.32201	1.24542	0.0765894	up	up	9.33051	9.07402	0.256491	10.6541	10.3241	0.329925
Solyc11g064940				1.32162	1.75134	-0.429722	up	up	6.92066	6.77654	0.14412	8.21032	8.50299	-0.292667
Solyc06g083210	AT4G13020	MHK	serine/threonine-protein kinase MHK	1.32092	1.24942	0.0715042	up	up	9.96883	9.91647	0.0523643	11.3094	11.1881	0.121276
Solyc01g099680	AT3G05500		Rubber elongation factor protein	1.32059	1.14202	0.178575	up	up	15.5913	15.5131	0.0781799	16.9367	16.6501	0.28659
Solyc01g100420	AT1G56350		peptide chain release factor 2	1.32049	1.1896	0.130882	up	up	9.31077	9.09425	0.216529	10.6263	10.2879	0.338383
Solyc07g056550	AT1G31660	atENP1; ENP1 (Essential Nuclear Protein 1)	ribosome biogenesis co-factor	1.32036	1.21198	0.10838	up	up	9.70817	9.43861	0.269554	11.0337	10.6671	0.366541
Solyc09g074680	AT4G02570	ATCUL1 (cullin 1); AXR6 (AUXIN RESISTANT 6); CUL1 (cullin 1)	cullin 1	1.31858	0.667976	0.650605	up		11.039	10.8447	0.19437	12.3897	11.6048	0.784905
Solyc06g062930	AT1G54120		hypothetical protein	1.31675	1.02629	0.290461	up	up	6.70396	6.41793	0.286029	8.01755	7.43643	0.581121
Solyc06g060680	AT3G57700		putative protein kinase	1.31586	0.699092	0.616765	up		10.2372	10.2106	0.0266018	11.6167	10.9424	0.674217
Solyc01g108210	AT3G19270	CYP707A4 (cytochrome P450, family 707, subfamily A, polypeptide 4)	abscisic acid 8'-hydroxylase 4	1.31581	1.19497	0.12084	up	up	9.48601	9.2695	0.216508	10.8271	10.4853	0.341778
Solyc02g023930				1.31554	1.54468	-0.229139	up	up	7.31359	6.99659	0.316994	8.53868	8.48526	0.05342
Solyc02g083230	AT4G35800	NRPB1 (RNA polymerase II large subunit); RNA_POL_II_LS (RNA POLYMERASE II LARGE SUBUNIT); RNA_POL_II_LSRNA_POL_II_LS; RPB1 (RNA POLYMERASE II LARGE SUBUNIT)	DNA-directed RNA polymerase II subunit RPB1	1.31529	0.914558	0.400734	up		7.94763	7.60742	0.340202	9.23998	8.52272	0.717256
Solyc12g096560	AT3G04080	APY1 (apyrase 1); ATAPY1 (apyrase 1)	apyrase 1	1.31508	1.23525	0.0798276	up	up	12.0483	12.0115	0.0367675	13.3552	13.2346	0.120619
Solyc09g005870	AT3G51790	AtCCME (A. thaliana homolog of E. coli CcmE); ATG1 (transmembrane protein G1P-related 1); G1 (transmembrane protein G1P-related 1)	transmembrane protein G1P-related 1	1.31439	1.25782	0.0565688	up	up	9.43953	9.12045	0.319082	10.764	10.4103	0.353634
Solyc00g069880				1.31398	1.652	-0.338018	up	up	5.60772	5.31853	0.28919	6.90769	6.9307	-0.0230017
Solyc02g087270	AT3G23880		F-box/kelch-repeat protein	1.31376	0.879744	0.434011	up		8.24765	8.1699	0.077758	9.56875	9.0353	0.533451
Solyc06g069120	AT1G68490		hypothetical protein	1.31323	1.55406	-0.240831	up	up	12.0354	11.3762	0.659147	13.3429	12.9317	0.411171
Solyc12g094420	AT1G78610	MSL6 (mechanosensitive channel of small conductance-like 6)	mechanosensitive channel of small conductance-like 6	1.31264	1.17132	0.141316	up	up	9.92833	9.97343	-0.0451014	11.2996	11.173	0.126628
Solyc07g005280				1.31149	1.70052	-0.389039	up	up	8.17639	8.00812	0.168269	9.46981	9.70181	-0.231996
Solyc11g039860				1.31123	1.21735	0.0938761	up	up	12.3668	12.0955	0.271341	13.6855	13.2796	0.405889
Solyc05g026200				1.31098	1.57917	-0.268193	up	up	5.55729	5.38798	0.169313	6.83613	6.92516	-0.0890291
Solyc00g281110				1.31088	1.52273	-0.211847	up	up	7.3801	7.00673	0.373371	8.67764	8.53025	0.147394
Solyc02g087600	AT2G41750		DTW domain-containing protein	1.31003	1.44905	-0.139016	up	up	6.59702	6.42336	0.173664	7.88134	7.84629	0.0350524
Solyc00g023700				1.3099	2.3054	-0.995498	up	up	6.28533	5.62421	0.66112	7.57842	7.88812	-0.309699
Solyc02g065240	AT2G23620	ATMES1 (ARABIDOPSIS THALIANA METHYL ESTERASE 1); MES1 (methyl esterase 1)	methyl esterase 1	1.3092	0.996992	0.312203	up		12.0662	12.414	-0.347725	13.3715	13.3823	-0.0107877
Solyc02g062260				1.30913	1.14013	0.169	up		6.42833	6.42221	0.00611226	7.76951	7.58682	0.182699
Solyc04g049250	ATMG00570	ORFX		1.30881	1.43117	-0.122364	up	up	11.3215	11.0642	0.257304	12.6511	12.498	0.153146
Solyc12g005760	AT3G21865	PEX22 (peroxin 22)	peroxisome biogenesis protein 22	1.30879	1.28804	0.0207497	up	up	10.9059	10.8635	0.0424321	12.2251	12.167	0.0581043
Solyc06g060410	AT1G77660		histone H3 K4-specific methyltransferase SET7/9 family protein	1.3078	1.73364	-0.425836	up	up	8.21867	8.16783	0.0508439	9.55476	9.91617	-0.361406
Solyc10g052410				1.3074	1.92017	-0.612778	up	up	7.07253	6.2969	0.775629	8.33412	8.19985	0.134274
Solyc00g010930				1.30719	1.79959	-0.492395		up	8.97875	8.35862	0.620122	10.1771	10.1356	0.0415232
Solyc02g091260	AT2G01300		hypothetical protein	1.30626	0.555019	0.751243	up		6.34958	6.65282	-0.303239	7.66391	7.20651	0.457393
Solyc06g051360	AT3G11150		2-oxoglutarate (2OG) and Fe(II)-dependent oxygenase superfamily protein	1.30593	1.01388	0.292042	up	up	9.93938	9.77195	0.167427	11.2518	10.8032	0.448568
Solyc07g006500	AT2G18700	ATTPS11 (trehalose phosphatase/synthase 11); ATTPSB; TPS11 (trehalose phosphatase/synthase 11); TPS11 (TREHALOSE-6-PHOSPHATE SYNTHASE 11)	putative alpha,alpha-trehalose-phosphate synthase [UDP-forming] 11	1.30566	1.48752	-0.181857	up	up	8.20902	7.96374	0.245277	9.50631	9.4657	0.0406075
Solyc01g094810	AT1G63800	UBC5 (ubiquitin-conjugating enzyme 5)	ubiquitin-conjugating enzyme E2 5	1.30539	1.26958	0.0358079	up	up	13.0347	12.9466	0.0881841	14.3331	14.1955	0.137661
Solyc01g091700	AT3G61060	AtPP2-A13 (phloem protein 2-A13); PP2-A13 (phloem protein 2-A13)	phloem protein 2-A13	1.30474	1.414	-0.109265	up	up	7.64211	7.85523	-0.213119	8.93057	9.2811	-0.350529
Solyc04g058000	AT5G09360	LAC14 (laccase 14)	laccase 14	1.30461	1.63081	-0.326199	up	up	6.09956	5.68194	0.417622	7.3879	7.25496	0.132938
Solyc05g017790				1.30453	1.01514	0.289387	up	up	6.79682	6.63419	0.162622	8.07765	7.6263	0.451353
Solyc11g008420	AT4G34210	ASK11 (SKP1-like 11); SK11 (SKP1-like 11)	SKP1-like protein 11	1.30448	1.57942	-0.274943	up	up	11.2336	11.0448	0.188794	12.5472	12.628	-0.0808074
Solyc04g077180	AT1G10040		alpha/beta-hydrolases superfamily protein	1.30314	1.53819	-0.235043	up	up	7.22317	6.8433	0.379866	8.52474	8.38296	0.141778
Solyc08g067890	AT2G25670		hypothetical protein	1.30288	1.19754	0.105339	up	up	10.9309	10.9706	-0.0396788	12.2341	12.178	0.0561498
Solyc03g096780	AT5G24660	LSU2 (RESPONSE TO LOW SULFUR 2)	protein RESPONSE TO LOW SULFUR 2	1.30267	1.40975	-0.107074		up	13.4582	13.408	0.0502226	14.7381	14.7556	-0.0174557
Solyc03g006850	AT5G51840		hypothetical protein	1.30214	0.697002	0.605138	up		8.88318	9.03792	-0.154737	10.1809	9.73837	0.442542
Solyc01g103160	AT3G49240	emb1796 (embryo defective 1796)	pentatricopeptide repeat-containing protein	1.30195	1.29923	0.0027199		up	10.0867	9.60508	0.481617	11.3928	10.9063	0.486501
Solyc05g053040	AT3G55530	AtSDIR1; SDIR1 (SALT- AND DROUGHT-INDUCED RING FINGER1)	E3 ubiquitin-protein ligase SDIR1	1.30139	1.39513	-0.0937398	up	up	11.8429	11.6399	0.202969	13.1676	13.0299	0.137731
Solyc06g082520	AT2G30470	HSI2 (high-level expression of sugar-inducible gene 2); VAL1 (VP1/ABI3-LIKE 1)	B3 domain-containing transcription repressor VAL1	1.30136	0.904178	0.397181	up		10.0858	9.86084	0.225008	11.3949	10.7842	0.610738
Solyc01g005480	AT3G19330		hypothetical protein	1.30102	0.986629	0.314395	up		9.05447	8.93272	0.121753	10.3724	9.94035	0.432023
Solyc06g063370	AT4G10340	LHCB5 (light harvesting complex of photosystem II 5)	chlorophyll a-b binding protein CP26	1.30078	1.55294	-0.252157	up	up	15.2533	15.3691	-0.115779	16.5571	16.8707	-0.313615
Solyc12g099390	AT5G49230	HRB1 (HYPERSENSITIVE TO RED AND BLUE)	protein HYPERSENSITIVE TO RED AND BLUE	1.30046	1.28529	0.0151738	up	up	13.8877	13.6838	0.203868	15.1701	14.9265	0.243582
Solyc06g084540	AT2G47710		adenine nucleotide alpha hydrolases-like protein	1.30001	1.16608	0.133933	up	up	12.1696	11.7762	0.393457	13.4638	12.9421	0.521704
Solyc01g067080	AT3G21400		hypothetical protein	1.29973	1.37616	-0.0764227	up	up	9.49322	9.36688	0.126339	10.7964	10.7536	0.042728
Solyc01g008900	AT3G26115		Pyridoxal-5'-phosphate-dependent enzyme family protein	1.29969	1.18957	0.110124		up	9.48867	9.39654	0.0921296	10.7967	10.5967	0.199978
Solyc09g056300				1.2992	1.55762	-0.258414	up	up	7.52193	7.13544	0.386486	8.77579	8.68203	0.0937575
Solyc11g007680	AT3G52230		hypothetical protein	1.29914	1.3121	-0.0129565	up	up	13.1658	13.0549	0.11093	14.4477	14.3404	0.107313
Solyc12g019000	AT2G43970	AtLARP6b; LARP6b (La related protein 6b)	RNA-binding protein	1.29893	1.19012	0.108802	up	up	9.29762	9.21974	0.0778756	10.5964	10.4212	0.175224
Solyc06g068260	AT1G49390		2-oxoglutarate (2OG) and Fe(II)-dependent oxygenase-like protein	1.29871	0.782917	0.51579	up		6.4281	6.66866	-0.24056	7.69486	7.45166	0.243202
Solyc03g007480	AT5G53310		myosin heavy chain-related protein	1.29823	1.32025	-0.0220216	up	up	11.3366	11.2281	0.108552	12.6549	12.5647	0.0901792
Solyc03g063450	AT1G13060	PBE1 (20S proteasome beta subunit E1)	20S proteasome beta subunit E1	1.29701	1.4293	-0.132298	up	up	7.82867	7.73959	0.0890775	9.11537	9.16727	-0.0518972
Solyc01g104630	AT2G06000		pentatricopeptide repeat-containing protein	1.29667	1.16935	0.127311	up	up	8.78571	8.6045	0.181208	10.0775	9.78572	0.291766
Solyc06g062700	AT3G13780		SMAD/FHA domain-containing protein	1.29647	1.0917	0.204767	up	up	10.2279	10.1773	0.0505679	11.5259	11.2482	0.277676
Solyc04g016590				1.29608	1.03035	0.265735	up	up	7.94913	7.90103	0.0481075	9.22001	8.92206	0.297956
Solyc09g090000	AT5G39180		germin-like protein subfamily 1 member 19	1.29477	1.48223	-0.187465		up	6.87555	6.43801	0.437539	8.16853	7.91287	0.255658
Solyc01g106810	AT4G33780		hypothetical protein	1.29453	1.40979	-0.115265		up	9.18733	9.09693	0.090404	10.4807	10.5313	-0.0505975
Solyc06g082990	AT3G25440		RNA-binding CRS1 / YhbY (CRM) domain protein	1.29439	1.2461	0.0482853	up	up	7.9083	7.71799	0.190307	9.18376	8.95776	0.226003
Solyc02g072100	AT1G53400		ubiquitin domain-containing protein	1.2939	0.731826	0.562072	up		9.66518	9.49669	0.168485	10.9646	10.2542	0.710414
Solyc03g093350	AT5G51300		splicing factor 1-like protein	1.29351	1.15718	0.136327	up	up	9.05546	8.83984	0.215626	10.3487	10.0073	0.341409
Solyc00g090870	AT2G28060		5'-AMP-activated protein kinase beta-2 subunit protein	1.29324	1.12169	0.171546	up	up	10.9994	10.7751	0.224331	12.3022	11.9212	0.380958
Solyc02g067810	AT5G40460		hypothetical protein	1.29233	0.293998	0.998334	up		7.68456	7.62093	0.0636253	9.00165	7.92806	1.07359
Solyc09g005760	AT4G02400		U3 ribonucleoprotein family protein	1.29161	1.23004	0.0615688	up	up	9.76848	9.49649	0.271989	11.0669	10.7388	0.328146
Solyc11g066450	AT5G22875		hypothetical protein	1.29115	1.34065	-0.0494958	up	up	9.83194	9.68058	0.151354	11.1256	11.028	0.0976227
Solyc10g083480	AT1G67190		F-box/LRR-repeat protein	1.29093	1.2649	0.0260303	up	up	9.54224	9.32173	0.220511	10.8363	10.5998	0.236535
Solyc11g006180	AT3G04580	EIN4 (ETHYLENE INSENSITIVE 4)	protein EIN4	1.29092	1.06502	0.225898	up	up	11.3934	11.1299	0.263565	12.7504	12.2375	0.512914
Solyc07g009490	AT2G38670	PECT1 (phosphorylethanolamine cytidylyltransferase 1)	ethanolamine-phosphate cytidylyltransferase	1.29035	1.36319	-0.0728461	up	up	10.5236	10.3543	0.169321	11.8318	11.7445	0.0872838
Solyc11g012750	AT5G47670	L1L (LEC1-LIKE); NF-YB6 (nuclear factor Y, subunit B6)	nuclear transcription factor Y subunit B-6	1.28987	1.08109	0.208777	up	up	7.74318	7.77957	-0.0363927	9.02396	8.85035	0.173612
Solyc05g053030	AT3G11430	ATGPAT5 (GLYCEROL-3-PHOSPHATE sn-2-ACYLTRANSFERASE 5); GPAT5 (GLYCEROL-3-PHOSPHATE sn-2-ACYLTRANSFERASE 5)	glycerol-3-phosphate acyltransferase 5	1.28918	1.10877	0.180406	up	up	5.54246	5.41054	0.131923	6.81855	6.44308	0.375472
Solyc01g056710				1.28888	1.49166	-0.202778	up	up	11.5416	11.2874	0.254193	12.8354	12.7845	0.0509524
Solyc02g077210	AT4G18490		hypothetical protein	1.28783	1.29977	-0.0119349	up	up	6.32413	6.31997	0.00415768	7.60757	7.61982	-0.0122588
Solyc01g079590	AT3G62580		Late embryogenesis abundant protein (LEA) family protein	1.28735	1.46854	-0.181188	up	up	13.6149	13.4568	0.158016	14.8767	14.8801	-0.0034278
Solyc10g017580	AT4G00550	DGD2 (digalactosyl diacylglycerol deficient 2)	digalactosyldiacylglycerol synthase 2	1.2873	1.74994	-0.462635		up	10.9124	10.2749	0.637511	12.2113	12.0491	0.162279
Solyc00g012440				1.28647	1.43728	-0.150809	up	up	9.21202	9.13131	0.0807061	10.5007	10.5448	-0.044093
Solyc07g005810	AT5G57870	eIFiso4G1 (eukaryotic translation Initiation Factor isoform 4G1)	putative translation initiation factor	1.28639	1.29128	-0.00489268	up	up	12.3489	12.0768	0.272131	13.6258	13.3651	0.260704
Solyc01g103410	AT1G09660		RNA-binding KH domain-containing protein	1.28637	0.431979	0.854395	up		11.6959	12.4897	-0.793806	12.9614	12.8999	0.0614601
Solyc06g069460	AT5G60970	TCP5 (TEOSINTE BRANCHED 1, cycloidea and PCF transcription factor 5)	transcription factor TCP5	1.28527	1.49296	-0.207695	up	up	8.54526	8.44589	0.0993685	9.89902	9.97943	-0.0804029
Solyc04g056280	AT5G10270	CDKC;1 (cyclin-dependent kinase C;1)	cyclin-dependent kinase C;1	1.2843	1.02801	0.256283		up	8.63542	8.48869	0.14673	9.91291	9.50319	0.409723
Solyc02g082550	AT2G17530		putative protein kinase	1.28393	0.802376	0.481554	up		8.05071	7.89667	0.154033	9.35647	8.76001	0.596457
Solyc08g068820	AT2G24830		zinc finger CCCH domain-containing protein 22	1.28245	1.14661	0.135841	up	up	8.71196	8.58555	0.126409	10.0017	9.73037	0.271286
Solyc01g091900	AT2G45690	ATPEX16 (ARABIDOPSIS PEROXIN 16); PEX16 (PEROXIN 16); SSE; SSE1 (SHRUNKEN SEED 1)	peroxin-16	1.28221	1.10228	0.179931	up	up	9.88687	9.70177	0.1851	11.1836	10.822	0.361542
Solyc12g009000	AT5G12010		hypothetical protein	1.28196	1.67031	-0.388348		up	7.42887	6.09252	1.33634	8.34375	7.74353	0.600218
Solyc03g059260	AT3G57680		peptidase S41 family protein	1.28173	0.998685	0.283043	up		12.9436	13.0719	-0.128321	14.2133	14.0296	0.183683
Solyc01g087170	AT2G41900	OXS2 (OXIDATIVE STRESS 2); TZF7 (tandem zinc finger protein 7)	zinc finger CCCH domain-containing protein 30	1.28105	1.34123	-0.0601734	up	up	6.96638	6.54514	0.421233	8.24946	7.87414	0.375322
Solyc10g080280	AT1G14770		hypothetical protein	1.28086	1.4128	-0.13194		up	5.97451	5.52095	0.453557	7.20333	6.88393	0.319393
Solyc10g051010	AT2G15980		pentatricopeptide repeat-containing protein	1.28083	0.906658	0.374171	up		7.25053	7.35814	-0.107608	8.49186	8.24638	0.245485
Solyc02g061960	AT4G35890	AtLARP1c; LARP1c (La related protein 1c)	La-related protein 1C	1.28081	1.12663	0.154177	up	up	9.97335	9.84715	0.126202	11.2649	10.9889	0.27603
Solyc02g088390	AT5G15350	AtENODL17; ENODL17 (early nodulin-like protein 17)	early nodulin-like protein 17	1.28079	0.848884	0.431902	up		12.0554	11.9421	0.113303	13.3235	12.8167	0.50681
Solyc01g105440				1.28056	1.6382	-0.357633	up	up	5.84026	5.5763	0.263961	7.10514	7.15719	-0.0520499
Solyc01g109680	AT4G39235		hypothetical protein	1.28051	1.29749	-0.0169815	up	up	10.6173	10.4414	0.17585	11.8888	11.745	0.143814
Solyc05g056060	AT5G57860		ubiquitin family protein	1.27844	1.07767	0.200773	up	up	10.1605	10.1654	-0.00487073	11.4466	11.2541	0.192495
Solyc00g230060				1.27658	1.59935	-0.32277	up	up	7.43883	7.22841	0.210422	8.69214	8.81034	-0.118197
Solyc05g012230	AT5G61040		hypothetical protein	1.27594	0.817155	0.458782	up		9.17769	9.07385	0.103839	10.4587	9.83514	0.623557
Solyc03g119480	AT5G16110		hypothetical protein	1.2758	1.39475	-0.118951		up	10.3602	10.0499	0.31035	11.6373	11.4505	0.186765
Solyc02g085520	AT3G57610	ADSS (adenylosuccinate synthase)	adenylosuccinate synthetase	1.27542	1.46548	-0.190059	up	up	11.3645	11.3392	0.0253453	12.6517	12.7991	-0.147446
Solyc02g068260	AT3G25190		vacuolar iron transporter homolog 2.1	1.27517	1.74263	-0.467461	up	up	10.1633	9.84409	0.319256	11.4665	11.588	-0.121512
Solyc01g106690	AT1G10020		hypothetical protein	1.27413	1.21656	0.0575714	up	up	11.646	11.3078	0.338247	12.9256	12.5566	0.369018
Solyc12g008970	AT2G19450	ABX45; AS11; ATDGAT (Arabidopsis thaliana acyl-CoA:diacylglycerol acyltransferase); AtDGAT1; DGAT1 (acyl-CoA:diacylglycerol acyltransferase 1); RDS1; TAG1 (TRIACYLGLYCEROL BIOSYNTHESIS DEFECT 1)	diacylglycerol O-acyltransferase 1	1.27353	1.084	0.189531	up	up	10.8039	10.7724	0.031444	12.111	11.9018	0.209119
Solyc02g088630	AT5G15470	GAUT14 (galacturonosyltransferase 14)	probable galacturonosyltransferase 14	1.27281	0.97558	0.297226	up		8.08662	7.86016	0.22646	9.37386	8.8663	0.507555
Solyc12g016160				1.27226	1.21847	0.0537927		up	6.48173	6.26073	0.220997	7.78087	7.46617	0.314702
Solyc07g054400	AT5G50930		Histone superfamily protein	1.27174	1.68063	-0.40889	up	up	7.50209	7.51573	-0.0136357	8.75969	9.1917	-0.432011
Solyc06g059770				1.27106	1.31432	-0.0432597	up	up	7.52068	7.31751	0.20316	8.77297	8.6198	0.153164
Solyc08g077370	AT1G44750	ATPUP11 (purine permease 11); PUP11 (purine permease 11)	purine permease 11	1.27085	0.781419	0.48943	up		9.19251	8.88727	0.30524	10.4515	9.70317	0.748315
Solyc01g112380				1.27064	1.36702	-0.0963826	up	up	6.88488	6.5546	0.330277	8.15902	7.90289	0.256138
Solyc12g019410	AT2G31800		Integrin-linked protein kinase family protein	1.27023	0.8587	0.411529	up		9.60601	9.67423	-0.0682202	10.8239	10.5527	0.271174
Solyc09g059670	AT1G15060		hypothetical protein	1.26901	1.095	0.174013	up	up	7.39141	7.06369	0.327715	8.69658	8.16508	0.531499
Solyc09g075420	AT2G47520	AtERF71 (Arabidopsis thaliana ethylene response factor 71); ERF71 (ethylene response factor 71); HRE2 (HYPOXIA RESPONSIVE ERF (ETHYLENE RESPONSE FACTOR) 2)	ethylene-responsive transcription factor ERF071	1.26892	0.758712	0.510211	up		13.5824	13.4739	0.108482	14.8421	14.2109	0.631243
Solyc03g063770	ATMG00090			1.26863	1.37627	-0.107639	up	up	10.4749	10.3538	0.121054	11.7535	11.7455	0.0079622
Solyc07g022800				1.26803	1.18216	0.0858707	up	up	7.72749	7.71152	0.0159686	8.97503	8.88675	0.0882873
Solyc05g042140				1.26797	0.693868	0.574101	up		6.98161	10.8592	-3.87754	8.18963	11.6294	-3.43977
Solyc03g063780	ATMG00080	RPL16 (ribosomal protein L16)		1.26748	1.48531	-0.217832	up	up	7.97852	7.58403	0.394486	9.19282	9.04736	0.145466
Solyc05g055790	AT3G02750		putative protein phosphatase 2C 33	1.26727	1.09243	0.174845	up	up	11.3105	11.024	0.286446	12.5913	12.1409	0.450469
Solyc09g089580	AT1G06620		2-oxoglutarate-dependent dioxygenase-like protein	1.2672	1.41856	-0.151366	up	up	10.3031	10.2026	0.100595	11.6067	11.6396	-0.032917
Solyc02g071600	AT5G45660		hypothetical protein	1.2662	1.27696	-0.0107561	up	up	8.00489	7.80451	0.200382	9.25819	9.08871	0.169484
Solyc07g066210	AT1G55620	ATCLC-F; CLC-F (chloride channel F); CLCF (CHLORIDE CHANNEL F)	chloride channel protein CLC-f	1.26601	1.05916	0.206844	up	up	8.40687	8.27957	0.127297	9.65661	9.33069	0.325916
Solyc09g014230	AT3G54140	AtNPF8.1; ATPTR1 (ARABIDOPSIS THALIANA PEPTIDE TRANSPORTER 1); NPF8.1 (NRT1/ PTR family 8.1); PTR1 (peptide transporter 1)	peptide transporter PTR1	1.26599	1.43196	-0.165976	up	up	10.5334	10.0271	0.50631	11.7911	11.4683	0.322756
Solyc08g065230	AT5G11850		protein kinase superfamily protein	1.26512	1.22021	0.0449183	up	up	6.28694	5.95445	0.332492	7.55155	7.1465	0.405058
Solyc02g065370	AT4G37090		hypothetical protein	1.26507	1.17609	0.0889801	up	up	12.4708	12.3099	0.160963	13.7255	13.4696	0.255866
Solyc11g039950	AT4G10110		RNA recognition motif-containing protein	1.26426	0.7108	0.553462	up		8.82955	9.24678	-0.41723	10.1064	10.0196	0.0867642
Solyc08g075820	AT3G49500	RDR6 (RNA-dependent RNA polymerase 6); SDE1 (SILENCING DEFECTIVE 1); SGS2 (SUPPRESSOR OF GENE SILENCING 2)	RNA-dependent RNA polymerase 6	1.26381	1.3708	-0.106986	up	up	7.21675	7.39947	-0.182725	8.4772	8.75942	-0.282221
Solyc10g084850	AT2G37680		hypothetical protein	1.2634	1.07167	0.191725	up	up	9.84331	9.7769	0.0664058	11.1111	10.8518	0.259277
Solyc02g079940	AT4G21310		hypothetical protein	1.26316	1.29674	-0.0335759	up	up	6.49594	6.3557	0.140244	7.7274	7.63731	0.0900901
Solyc05g043340	AT2G32900	ATZW10	centromere/kinetochore protein ZW10-like protein	1.26231	1.24227	0.0200404	up	up	6.13081	5.86524	0.265577	7.37277	7.05331	0.319462
Solyc06g008900	AT4G03000		putative E3 ubiquitin-protein ligase RF298	1.26191	1.2548	0.00710815	up	up	9.15791	9.01365	0.144256	10.4407	10.2926	0.148094
Solyc09g056340	AT3G07410	AtRABA5b (RAB GTPase homolog A5B); RABA5b (RAB GTPase homolog A5B)	RAB GTPase-like protein A5B	1.26167	0.666223	0.595442	up		11.6042	11.6722	-0.068053	12.872	12.3448	0.527245
Solyc02g085130	AT2G18280	AtTLP2 (tubby like protein 2); TLP2 (tubby like protein 2)	Tubby-like F-box protein 2	1.26165	1.29304	-0.0313905	up	up	7.4589	7.50025	-0.0413565	8.68895	8.78406	-0.0951086
Solyc06g051440	AT1G67960	POD1 (POLLEN DEFECTIVE IN GUIDANCE 1)	protein POLLEN DEFECTIVE IN GUIDANCE 1	1.26157	1.3064	-0.0448252	up	up	8.95465	8.82874	0.125913	10.2194	10.1431	0.0762686
Solyc07g019620	AT3G11710	ATKRS-1 (lysyl-tRNA synthetase 1)	Lysyl-tRNA synthetase	1.26106	1.424	-0.162939		up	6.8595	6.73304	0.126455	8.10194	8.1419	-0.0399666
Solyc10g009120				1.26083	1.33282	-0.0719937	up	up	6.23264	5.70592	0.526717	7.48838	6.97199	0.516387
Solyc08g014570	AT2G31820		ankyrin repeats-containing protein	1.26082	1.02947	0.231343	up	up	7.79519	7.41411	0.381081	9.04093	8.48938	0.551543
Solyc11g030470				1.25918	1.3894	-0.130223	up	up	7.09116	6.86395	0.227203	8.32441	8.22025	0.104157
Solyc03g095500	AT3G08710	ATH9 (thioredoxin H-type 9); TH9 (thioredoxin H-type 9); TRX H9 (THIOREDOXIN TYPE H 9)	thioredoxin H9	1.25814	0.936903	0.321233	up		8.80217	8.66696	0.13521	10.0465	9.60686	0.439622
Solyc02g092280	ATMG00560	RPL2		1.25807	1.50646	-0.248386	up	up	7.90732	7.48397	0.423347	9.14588	8.97915	0.166733
Solyc03g111350	AT3G48540		cytidine/deoxycytidylate deaminase family protein	1.25794	1.32133	-0.0633916	up	up	7.70778	7.67998	0.0277951	8.94686	8.99255	-0.0456892
Solyc04g078420	AT4G37260	ATMYB73; MYB73 (myb domain protein 73)	myb domain protein 73	1.25718	1.28827	-0.0310853	up	up	11.9352	11.4863	0.448922	13.2027	12.805	0.397661
Solyc01g087470	AT3G21640	ATFKBP42; FKBP42 (FK506-BINDING PROTEIN 42); TWD1 (TWISTED DWARF 1); UCU2 (ULTRACURVATA 2)	putative peptidyl-prolyl cis-trans isomerase FKBP42	1.25705	1.21679	0.0402666	up	up	10.5732	10.2616	0.311556	11.8347	11.497	0.337748
Solyc09g092240	AT4G30990		down-regulated in metastasis (DRIM) domain-containing protein	1.25695	1.21467	0.0422847	up	up	8.57794	8.32085	0.257093	9.84057	9.54475	0.295824
Solyc01g098170	AT3G05040	HST (HASTY); HST1 (HASTY 1)	protein HASTY	1.25685	1.323	-0.0661537	up	up	8.41434	8.21748	0.196861	9.67185	9.5419	0.129946
Solyc06g042980	AT3G12590		hypothetical protein	1.25627	0.75843	0.497845	up		5.99856	6.03444	-0.0358806	7.24787	6.77205	0.475819
Solyc01g102640	AT1G10390		nucleoporin autopeptidase	1.25537	1.20978	0.0455906	up	up	6.23743	6.05494	0.182488	7.46868	7.25194	0.216744
Solyc05g008960	AT1G25390		protein kinase superfamily protein	1.25412	1.10067	0.153445	up	up	7.91669	7.57114	0.345547	9.19039	8.67877	0.511619
Solyc11g066880	AT3G44735	ATPSK3 (PHYTOSULFOKINE 3 PRECURSOR); PSK1; PSK3 (PHYTOSULFOKINE 3 PRECURSOR)	Phytosulfokine 3 precursor	1.25272	0.669499	0.58322	up		7.53783	7.94558	-0.407744	8.78136	8.60885	0.172511
Solyc01g104420				1.25268	1.30181	-0.0491359	up	up	7.96012	7.87107	0.0890525	9.21155	9.19149	0.0200594
Solyc08g069120	AT4G31580	At-RSZ22 (RS-containing zinc finger protein 22); AtRSZ22; RSZ22 (RS-containing zinc finger protein 22); RSZP22 (RS-CONTAINING ZINC FINGER PROTEIN 22); SRZ-22 (serine/arginine-rich 22); SRZ22	protein serine/arginine-rich 22	1.25264	1.35205	-0.0994049		up	9.34124	9.03722	0.304016	10.5956	10.3792	0.216417
Solyc11g039810	AT4G30960	ATCIPK6 (CBL-INTERACTING PROTEIN KINASE 6); CIPK6 (CBL-INTERACTING PROTEIN KINASE 6); SIP3 (SOS3-interacting protein 3); SNRK3.14 (SNF1-RELATED PROTEIN KINASE 3.14)	CBL-interacting serine/threonine-protein kinase 6	1.25208	0.743981	0.508099	up		10.0423	10.0059	0.0363813	11.3076	10.758	0.549633
Solyc09g074840	AT1G02960		hypothetical protein	1.2517	1.49586	-0.244153	up	up	7.73396	7.70677	0.0271871	8.9589	9.1907	-0.231803
Solyc03g123860	AT1G73080	ATPEPR1 (PEP1 RECEPTOR 1); PEPR1 (PEP1 receptor 1)	leucine-rich repeat receptor-like protein kinase PEPR1	1.25159	1.27158	-0.0199926	up	up	9.7815	9.56423	0.217276	11.0956	10.8524	0.243124
Solyc04g076710				1.25128	1.1077	0.143577	up	up	7.86883	8.35174	-0.482912	9.09306	9.44863	-0.35557
Solyc06g074550				1.25127	1.51797	-0.2667	up	up	7.38125	6.93948	0.441767	8.62999	8.44658	0.183409
Solyc12g098190	AT2G02360	AtPP2-B10 (phloem protein 2-B10); PP2-B10 (phloem protein 2-B10)	F-box protein PP2-B10	1.25115	0.626283	0.624869	up		11.3598	11.2046	0.155194	12.6433	11.8679	0.775469
Solyc08g061950				1.25036	1.01396	0.236396	up	up	5.8768	5.89289	-0.0160936	7.11669	6.88023	0.236465
Solyc03g112810	AT5G63000		mitochondrial import inner membrane translocase subunit Tim17/Tim22/Tim23 family protein	1.25021	1.01241	0.237798	up	up	10.7387	10.6323	0.106398	11.9955	11.6663	0.329245
Solyc06g054340	AT5G19200	TSC10B (TSC10B)	3-ketodihydrosphinganine reductase-like protein	1.24999	1.22687	0.0231169	up	up	9.55348	9.20207	0.351406	10.8091	10.4386	0.370464
Solyc01g008650	AT3G48280	CYP71A25 (cytochrome P450, family 71, subfamily A, polypeptide 25)	cytochrome P450 71A25	1.24967	1.17789	0.0717837	up	up	6.30951	5.7975	0.512001	7.56602	6.99022	0.575797
Solyc04g009580	AT2G39290	PGP1 (phosphatidylglycerolphosphate synthase 1); PGPS1 (PHOSPHATIDYLGLYCEROLPHOSPHATE SYNTHASE 1); PGS1	phosphatidylglycerolphosphate synthase 1	1.24959	1.24967	-8.28e-05	up	up	11.1489	11.0088	0.140086	12.4083	12.2815	0.126788
Solyc06g066470	AT4G32850	nPAP (nuclear poly(a) polymerase); PAP(IV) (poly(A) polymerase IV); PAPS4 (poly(A) polymerase 4)	nuclear poly(a) polymerase	1.2494	1.11231	0.137098	up	up	7.9969	7.65852	0.338379	9.22676	8.75729	0.469467
Solyc06g071920	AT3G04120	GAPC (GLYCERALDEHYDE-3-PHOSPHATE DEHYDROGENASE C SUBUNIT); GAPC-1; GAPC1 (glyceraldehyde-3-phosphate dehydrogenase C subunit 1)	glyceraldehyde-3-phosphate dehydrogenase C subunit 1	1.24914	1.28419	-0.0350515	up	up	14.8377	14.7845	0.0531831	16.0551	16.0275	0.0275919
Solyc04g040210	AT5G04080		hypothetical protein	1.24908	1.51685	-0.267766	up	up	13.5487	13.1146	0.434097	14.7743	14.605	0.169304
Solyc01g065590				1.24903	1.24471	0.00431932	up	up	10.8881	10.9458	-0.0577607	12.1273	12.1888	-0.0614846
Solyc01g079440				1.24857	1.26723	-0.0186549	up	up	9.29641	9.08134	0.215072	10.5624	10.3707	0.191796
Solyc12g007190				1.24799	0.992693	0.255292	up		6.49806	6.38852	0.109539	7.74243	7.37079	0.371641
Solyc02g091620	AT4G35520	ATMLH3; MLH3 (MUTL protein homolog 3)	DNA mismatch repair protein MLH3	1.24696	1.04227	0.204689	up	up	6.62989	6.55693	0.0729601	7.86988	7.56896	0.300922
Solyc01g016410	AT5G59550	AtRDUF2 (Arabidopsis thaliana RING and Domain of Unknown Function 1117 2); RDUF2 (RING and Domain of Unknown Function 1117 2)	ABA- and drought-induced RING-DUF1117 protein	1.24694	0.468501	0.778444	up		9.63182	9.47816	0.153662	10.9118	9.98303	0.928792
Solyc02g076970	AT5G50260	CEP1 (cysteine endopeptidase 1)	KDEL-tailed cysteine endopeptidase CEP1	1.24566	1.63357	-0.387909	up	up	5.86	5.85261	0.00739387	7.08049	7.46911	-0.388626
Solyc02g071820	AT1G07650		leucine-rich repeat transmembrane protein kinase	1.2448	0.705796	0.539001	up		10.9121	11.1008	-0.188706	12.1472	11.8171	0.330116
Solyc01g103500	AT1G58007		hypothetical protein	1.24462	1.21899	0.0256313	up	up	7.09286	6.788	0.304863	8.3132	8.0023	0.3109
Solyc00g013160				1.24451	1.45088	-0.206368	up	up	10.9984	10.8185	0.179963	12.2578	12.2698	-0.0119985
Solyc12g094570	AT1G42430		hypothetical protein	1.24368	0.903015	0.340666	up		6.40734	6.53619	-0.128847	7.6521	7.43454	0.217556
Solyc03g096830	AT3G18110	EMB1270 (embryo defective 1270)	pentatricopeptide repeat-containing protein	1.24362	1.33567	-0.0920438	up	up	6.89433	6.70129	0.193041	8.12463	8.0218	0.102823
Solyc02g068480	AT4G22350		ubiquitin C-terminal hydrolases superfamily protein	1.24356	1.18465	0.0589115	up	up	9.76135	9.60515	0.156205	11.0186	10.798	0.220647
Solyc06g034290	AT3G47420	AtG3Pp1 (Glycerol-3-phosphate permease 1); ATPS3 (phosphate starvation-induced gene 3); G3Pp1 (Glycerol-3-phosphate permease 1); PS3 (phosphate starvation-induced gene 3)	putative glycerol-3-phosphate transporter 1	1.24306	0.668101	0.574959	up		9.4283	9.45416	-0.0258621	10.6781	10.1344	0.543714
Solyc06g065740	AT1G15880	atgos11; GOS11 (golgi snare 11)	golgi snare 11	1.24289	1.12754	0.115346	up	up	12.0164	11.9046	0.111761	13.2636	13.0339	0.229652
Solyc09g091230	AT3G24040		core-2/I-branching beta-1,6-N-acetylglucosaminyltransferase family protein	1.24281	1.13766	0.105145	up	up	9.85454	9.69714	0.157398	11.1274	10.8685	0.258934
Solyc12g005320	AT4G19410		pectinacetylesterase family protein	1.2428	1.30196	-0.0591644	up	up	6.67235	6.41265	0.259703	7.9021	7.65811	0.243983
Solyc05g056470	AT2G13610	ABCG5 (ATP-binding cassette G5)	ABC transporter G family member 5	1.24279	0.868382	0.374406	up		7.71909	7.35568	0.363413	8.94506	8.22305	0.722009
Solyc07g065390				1.24276	1.1106	0.132157	up	up	7.76317	7.53688	0.226294	9.02037	8.64955	0.370813
Solyc07g054100	AT2G20710		pentatricopeptide repeat-containing protein	1.24247	1.33201	-0.0895408	up	up	8.58741	8.53641	0.0509992	9.84876	9.86729	-0.0185289
Solyc03g120080	AT1G15440	ATPWP2 (PERIODIC TRYPTOPHAN PROTEIN 2); PWP2 (periodic tryptophan protein 2)	periodic tryptophan protein 2	1.24245	0.756396	0.486056	up		8.25547	8.07418	0.181288	9.49211	8.88377	0.608345
Solyc11g045530	AT1G31320	LBD4 (LOB domain-containing protein 4)	LOB domain-containing protein 4	1.24212	1.16586	0.0762609	up	up	9.19025	9.04964	0.140614	10.4383	10.2294	0.208872
Solyc01g103320	AT5G08430		SWIB/MDM2 and Plus-3 and GYF domain-containing protein	1.24119	1.46614	-0.224955	up	up	6.05141	5.79535	0.256061	7.26546	7.21708	0.0483775
Solyc01g057090	AT1G28760		hypothetical protein	1.24037	1.29439	-0.0540212	up	up	11.2186	10.9864	0.232181	12.4866	12.3061	0.180549
Solyc06g005140	AT4G02820		pentatricopeptide repeat-containing protein	1.23995	1.18223	0.0577197	up	up	9.97575	9.82627	0.149488	11.2202	11.0211	0.199111
Solyc12g010650	AT5G07900		mitochondrial transcription termination factor family protein	1.2398	1.50846	-0.268661	up	up	5.72335	5.42449	0.298852	6.94468	6.88341	0.0612691
Solyc12g099750	AT5G12350		Regulator of chromosome condensation-like protein with FYVE zinc finger domain-containing protein	1.23961	1.35454	-0.114938	up	up	9.00911	9.01073	-0.00162576	10.268	10.384	-0.115985
Solyc09g008150	AT4G34340	TAF8 (TBP-associated factor 8)	TBP-associated factor 8	1.23932	1.1257	0.113623	up	up	9.86363	9.72425	0.139379	11.1189	10.8638	0.255082
Solyc12g006420	AT4G14990		Topoisomerase II-associated protein PAT1	1.23839	1.09997	0.13841	up	up	8.93993	8.43818	0.501754	10.1888	9.55453	0.634294
Solyc03g119070	AT1G18090		5'-3' exonuclease family protein	1.23758	1.47723	-0.23965	up	up	6.35819	6.55702	-0.198834	7.59832	8.00698	-0.408661
Solyc12g036620				1.23745	1.46442	-0.22696	up	up	10.0262	9.91729	0.10891	11.2518	11.3696	-0.117808
Solyc01g107500				1.23728	0.93831	0.298966	up		5.76177	5.78811	-0.0263407	7.01007	6.70768	0.302391
Solyc01g057490				1.23724	1.11134	0.125901	up	up	7.8398	7.79322	0.0465816	9.05969	8.89456	0.165132
Solyc01g090630	AT1G52800		oxidoreductase, 2OG-Fe(II) oxygenase family protein	1.23602	1.11214	0.123877	up	up	7.10118	7.04375	0.0574285	8.32803	8.13204	0.195982
Solyc10g085390	AT3G08840		D-alanine--D-alanine ligase family protein	1.23528	1.53796	-0.30268	up	up	9.31095	8.33846	0.972485	10.5526	9.89349	0.659102
Solyc09g092460	AT3G23750	BARK1 (BAK1-Associating Receptor-Like Kinase 1)	leucine-rich repeat protein kinase-like protein	1.23528	1.26913	-0.0338499	up	up	9.5756	9.46859	0.107011	10.8132	10.7434	0.0697519
Solyc08g008370	AT5G42050		DCD (Development and Cell Death) domain protein	1.23483	1.13698	0.0978497	up	up	12.6163	12.1088	0.507478	13.8211	13.2348	0.586234
Solyc03g116630	AT1G52565		hypothetical protein	1.23476	1.15307	0.0816888	up	up	9.42713	9.22298	0.204153	10.6593	10.3862	0.273108
Solyc10g018260	AT4G00110	GAE3 (UDP-D-glucuronate 4-epimerase 3)	UDP-D-glucuronate 4-epimerase 3	1.23403	1.81731	-0.583281	up	up	9.32047	9.40565	-0.085181	10.5498	11.242	-0.69222
Solyc03g082950				1.23335	1.13074	0.102614	up	up	6.88044	6.95987	-0.0794318	8.08578	8.05989	0.0258881
Solyc07g063650	AT3G20630	ATUBP14; PER1 (phosphate deficiency root hair defective1); TTN6 (TITAN6); UBP14 (ubiquitin-specific protease 14)	ubiquitin carboxyl-terminal hydrolase 14	1.23315	0.858895	0.374259	up		11.1913	10.9596	0.231692	12.4496	11.8644	0.58523
Solyc06g068560	AT1G79710		probable folate-biopterin transporter 3	1.23263	1.16412	0.0685145	up	up	9.78202	9.63332	0.148699	11.025	10.8129	0.212089
Solyc04g009050	AT5G64170	LNK1 (night light-inducible and clock-regulated 1)	dentin sialophosphoprotein-like protein	1.23226	1.2645	-0.0322411	up	up	10.6075	10.3624	0.245167	11.8474	11.643	0.204432
Solyc02g090890	AT5G67030	ABA1 (ABA DEFICIENT 1); ATABA1 (ARABIDOPSIS THALIANA ABA DEFICIENT 1); ATZEP (ARABIDOPSIS THALIANA ZEAXANTHIN EPOXIDASE); IBS3 (IMPAIRED IN BABA-INDUCED STERILITY 3); LOS6 (LOW EXPRESSION OF OSMOTIC STRESS-RESPONSIVE GENES 6); NPQ2 (NON-PHOTOCHEMICAL QUENCHING 2); ZEP (ZEAXANTHIN EPOXIDASE)	zeaxanthin epoxidase	1.23117	1.14696	0.0842128	up	up	12.22	12.3072	-0.0871823	13.4413	13.4261	0.0151632
Solyc10g006140	AT3G21610		Acid phosphatase/vanadium-dependent haloperoxidase-related protein	1.23095	1.31837	-0.0874241	up	up	11.9716	11.755	0.216643	13.201	13.0727	0.128305
Solyc04g050680				1.23033	1.19436	0.0359767	up	up	6.94224	7.03574	-0.0935016	8.17689	8.24064	-0.0637476
Solyc02g067970	AT3G27330		C3H4 type zinc finger protein	1.23026	1.10598	0.124281	up	up	8.69286	8.67226	0.0206009	9.92418	9.76749	0.156692
Solyc09g010820	AT5G02320	ATMYB3R5 (ARABIDOPSIS THALIANA MYB DOMAIN PROTEIN 3R5); MYB3R-5 (myb domain protein 3r-5)	myb domain protein 3r-5	1.22996	0.991194	0.238769	up		9.80254	9.68969	0.112856	11.0434	10.6967	0.346741
Solyc11g067010	AT4G21110		G10 family protein	1.22973	1.22049	0.00924526	up	up	13.3693	13.3024	0.0668608	14.5806	14.5024	0.0781562
Solyc08g067420	AT5G11350		DNAse I-like superfamily protein	1.22935	0.896816	0.332535	up		9.79575	9.57395	0.2218	11.0262	10.4816	0.54466
Solyc12g011280	AT1G61520	LHCA3 (photosystem I light harvesting complex gene 3)	PSI type III chlorophyll a/b-binding protein	1.22878	1.78623	-0.557442	up	up	12.371	12.5371	-0.166018	13.6012	14.2927	-0.691501
Solyc04g076580	AT1G55300	TAF7 (TBP-associated factor 7)	TBP-associated factor 7	1.2282	0.929632	0.298568	up		9.97739	9.93223	0.0451581	11.2085	10.8676	0.340929
Solyc03g118260	AT5G13300	AGD3 (ARF-GAP DOMAIN3); SFC (SCARFACE); VAN3 (ASCULAR NETWORK DEFECTIVE 3)	ADP-ribosylation factor GTPase-activating protein AGD3	1.22797	1.37996	-0.151981		up	7.8662	7.81124	0.0549595	9.0722	9.18584	-0.113633
Solyc09g075030	AT1G02870		hypothetical protein	1.2279	0.968102	0.259796	up		10.405	10.2042	0.200793	11.6383	11.1863	0.452028
Solyc11g005580	AT5G10910		mraW methylase family protein	1.22789	1.04096	0.186935	up	up	8.24372	8.13058	0.113143	9.46049	9.17514	0.285353
Solyc00g112190				1.22721	1.46711	-0.239906	up	up	6.30984	6.13589	0.173958	7.50202	7.56833	-0.0663135
Solyc07g005930	AT2G24120	PDE319 (PIGMENT DEFECTIVE 319); SCA3 (SCABRA 3)	DNA-directed RNA polymerase 3	1.22673	1.15596	0.0707697	up	up	7.37151	7.11965	0.251867	8.57944	8.27645	0.302987
Solyc02g071250	AT5G46410	SSP4 (SCP1-like small phosphatase 4)	SCP1-like small phosphatase 4	1.2264	1.09505	0.131346	up	up	10.7252	10.4797	0.245532	11.9611	11.6008	0.360317
Solyc09g007750	AT3G09780	ATCRR1; CCR1 (CRINKLY4 related 1)	serine/threonine-protein kinase-like protein CCR1	1.22617	0.823542	0.402628	up		8.43374	8.43635	-0.00260903	9.64563	9.26526	0.38037
Solyc03g025130				1.22588	1.3049	-0.0790213	up	up	9.54798	9.47275	0.075235	10.7582	10.7698	-0.0116733
Solyc02g080640	AT4G21990	42097 (APS reductase 3); ATAPR3; PRH-26; PRH26 (PAPS REDUCTASE HOMOLOG 26)	5'-adenylylsulfate reductase 3	1.2257	1.62051	-0.394809	up	up	11.7745	11.3879	0.386648	13.0043	13.0856	-0.0812582
Solyc12g007180	AT4G29000		Tesmin/TSO1-like CXC domain-containing protein	1.22561	1.05588	0.169735	up	up	9.7765	9.6898	0.0867047	11.0224	10.7569	0.265538
Solyc01g056670	ATMG00650	NAD4L (NADH dehydrogenase subunit 4L)		1.22547	1.35189	-0.126418	up	up	13.4994	13.2549	0.244508	14.721	14.5777	0.14327
Solyc08g080850	AT5G37350		Serine/threonine-protein kinase Rio1	1.22485	1.00998	0.214877	up	up	11.4056	11.2481	0.157432	12.6456	12.2732	0.372352
Solyc05g006900	AT1G27090		uncharacterized glycine-rich protein	1.22482	1.29135	-0.0665267	up	up	8.19603	7.964	0.232036	9.40808	9.25312	0.154968
Solyc03g097890				1.22415	1.64574	-0.421599	up	up	7.95698	7.29756	0.659414	9.15158	8.91472	0.236857
Solyc12g010250				1.22399	1.01899	0.205005	up	up	7.93	7.83335	0.0966574	9.16094	8.82745	0.333485
Solyc01g105130	AT5G64180		hypothetical protein	1.22365	1.19499	0.028664	up	up	11.6288	11.439	0.189789	12.8573	12.6459	0.211341
Solyc06g036110	AT5G23950		calcium-dependent lipid-binding domain-containing protein	1.22297	1.22633	-0.00336452	up	up	8.52674	8.64028	-0.113533	9.74604	9.88325	-0.137207
Solyc02g093190	AT2G23380	CLF (CURLY LEAF); ICU1 (INCURVATA 1); SDG1 (SETDOMAIN GROUP 1); SET1 (SETDOMAIN 1)	histone-lysine N-methyltransferase CLF	1.22274	1.1838	0.0389422	up	up	6.67445	6.55899	0.11546	7.91865	7.72897	0.18968
Solyc04g071630	AT4G08330		hypothetical protein	1.22243	1.2151	0.00733095	up	up	9.89386	9.73884	0.155018	11.1257	10.9704	0.155329
Solyc04g015190	AT4G17180		O-Glycosyl hydrolases family 17 protein	1.22112	0.994517	0.226602	up		12.0912	11.9383	0.152866	13.326	12.9528	0.373142
Solyc01g087160				1.22109	1.19763	0.0234613	up	up	5.75152	5.62886	0.12266	6.92365	6.77413	0.149513
Solyc04g076050	AT2G33740	CUTA	copper binding protein CutA	1.22071	1.11087	0.10984	up	up	12.579	12.5587	0.0202877	13.794	13.6595	0.134503
Solyc09g074720	AT4G02560	LD (luminidependens)	homeobox protein LUMINIDEPENDENS	1.21907	1.22156	-0.00248362	up	up	7.53689	7.20629	0.330597	8.73116	8.40083	0.330336
Solyc09g009720	AT5G59300	ATUBC7 (ARABIDOPSIS THALIANA UBIQUITIN CARRIER PROTEIN 7); UBC7 (ubiquitin carrier protein 7)	ubiquitin conjugating enzyme E2	1.2186	1.07149	0.147116	up	up	10.4183	10.3168	0.101485	11.6444	11.3999	0.244525
Solyc03g096680	AT3G11400	ATEIF3G1; EIF3G1 (eukaryotic translation initiation factor 3G1)	eukaryotic translation initiation factor 3G1	1.21742	1.33767	-0.120256	up	up	10.1832	10.1473	0.0358489	11.4338	11.5068	-0.0729486
Solyc02g014130	AT5G23150	HUA2 (ENHANCER OF AG-4 2)	ENHANCER OF AG-4 protein 2	1.2174	1.07555	0.141851	up	up	10.0114	9.70567	0.305745	11.243	10.8082	0.43481
Solyc01g007110	AT5G06370		lecithin retinol acyltransferase domain protein	1.21695	1.18715	0.029798	up	up	11.9097	11.7929	0.116786	13.1406	12.9918	0.148768
Solyc10g055020	AT2G28230		mediator of RNA polymerase II transcription subunit 20a	1.21687	1.12956	0.0873039	up	up	7.00385	6.84326	0.160585	8.2056	7.97197	0.233634
Solyc05g010660	AT1G68990	MGP3 (male gametophyte defective 3)	DNA-directed RNA polymerase 1, mitochondrial	1.21662	1.56632	-0.349701	up	up	9.48987	9.20115	0.288721	10.712	10.7727	-0.0607056
Solyc01g102700	AT5G49760		leucine-rich repeat protein kinase-like protein	1.21611	1.32234	-0.106237	up	up	8.25773	8.1784	0.0793241	9.48155	9.54172	-0.0601714
Solyc01g086850	AT5G47960	ATRABA4C (RAB GTPase homolog A4C); RABA4C (RAB GTPase homolog A4C); SMG1 (SMALL MOLECULAR WEIGHT G-PROTEIN 1)	RAB GTPase homolog A4C	1.21568	1.08325	0.132429	up	up	10.0758	9.73829	0.337532	11.2981	10.8341	0.46407
Solyc09g074750	AT2G47830		metal tolerance protein C1	1.21545	0.841401	0.374052	up		9.14029	8.83988	0.300409	10.3732	9.68006	0.693168
Solyc03g111850	AT5G48220		aldolase-type TIM barrel family protein	1.21543	0.968775	0.246658	up		11.7367	11.7682	-0.0315067	12.9593	12.7296	0.2297
Solyc06g084200	AT4G02715		hypothetical protein	1.21528	0.777766	0.437514	up		9.2324	9.06145	0.170956	10.4539	9.83912	0.614802
Solyc09g019970	AT2G40930	ATUBP5; PDE323 (PIGMENT DEFECTIVE EMBRYO 323); UBP5 (ubiquitin-specific protease 5)	ubiquitin-specific protease 5	1.21477	1.41464	-0.19987	up	up	11.8058	11.3379	0.467844	13.0386	12.7706	0.268021
Solyc07g055820	AT2G34930		disease resistance family protein / LRR family protein	1.21475	1.29989	-0.0851346	up	up	8.19707	8.02768	0.169385	9.41372	9.37409	0.0396316
Solyc06g034230	AT1G71850		ubiquitin carboxyl-terminal hydrolase family protein	1.21474	1.01895	0.19579	up	up	8.10419	8.2133	-0.109111	9.3068	9.22412	0.0826758
Solyc05g055480	AT3G10490	ANAC051 (Arabidopsis NAC domain containing protein 51); ANAC052 (NAC domain containing protein 52); NAC052 (NAC domain containing protein 52)	NAC domain containing protein 52	1.21443	1.0839	0.13053	up	up	10.8334	10.6304	0.203082	12.0556	11.7552	0.300365
Solyc03g121040	AT3G21360		clavaminate synthase-like protein	1.21415	0.607674	0.606475	up		12.0395	12.2108	-0.1713	13.2666	12.835	0.431632
Solyc01g060130	AT3G62560		Ras-related small GTP-binding family protein	1.21373	0.890631	0.323096	up		10.7846	10.7035	0.0810763	11.9952	11.6096	0.385592
Solyc02g080970	AT1G62305		core-2/I-branching beta-1,6-N-acetylglucosaminyltransferase family protein	1.21244	0.836568	0.37587	up		10.6456	10.4588	0.186786	11.8678	11.3116	0.556167
Solyc09g007090	AT5G02770	MOS11 (modifier of snc1, 11)	hypothetical protein	1.21221	0.716608	0.495606	up		9.04448	8.96552	0.0789637	10.2537	9.68099	0.572726
Solyc07g048040	AT5G55530		C2 domain-containing protein	1.21186	1.12852	0.0833431	up	up	12.3415	12.0808	0.26064	13.5462	13.1942	0.352008
Solyc03g095220	AT5G05000	ATTOC34 (ARABIDOPSIS THALIANA TRANSLOCON AT THE OUTER ENVELOPE MEMBRANE OF CHLOROPLASTS 34); OEP34; TOC34 (translocon at the outer envelope membrane of chloroplasts 34)	translocase of chloroplast 34	1.21163	1.24148	-0.029856	up	up	12.0233	11.939	0.0842634	13.2269	13.1667	0.0601304
Solyc11g066770	AT5G22780		AP-2 complex subunit alpha-2	1.21154	1.45061	-0.239071	up	up	8.66964	8.51115	0.158491	9.89792	9.9653	-0.0673791
Solyc08g075010	AT1G31500		DNAse I-like superfamily protein	1.2112	1.18664	0.0245646	up	up	8.99275	8.95035	0.0424049	10.2088	10.1439	0.0649196
Solyc02g071220	AT3G57040	ARR9 (response regulator 9); ATRR4 (RESPONSE REGULATOR 4)	two-component response regulator ARR9	1.21103	0.71707	0.493964	up		8.27782	8.41645	-0.138639	9.50928	9.13667	0.372606
Solyc07g049530	AT1G05010	ACO4 (ethylene forming enzyme); EAT1; EFE (ethylene-forming enzyme)	1-aminocyclopropane-1-carboxylate oxidase	1.21071	1.62765	-0.416943	up	up	11.3889	11.1212	0.267636	12.6089	12.7546	-0.145706
Solyc12g010420	AT5G11070		hypothetical protein	1.21028	0.184988	1.02529	up		9.18322	8.93022	0.253003	10.373	9.12001	1.25301
Solyc01g106190	AT5G09580		hypothetical protein	1.21005	1.02785	0.182195	up	up	7.16958	7.08826	0.0813193	8.35841	8.13683	0.221584
Solyc08g062770	AT2G26200		S-adenosyl-L-methionine-dependent methyltransferases superfamily protein	1.20954	1.10494	0.104604	up	up	9.11866	8.99549	0.123169	10.3295	10.1293	0.200155
Solyc09g019990				1.20917	1.17974	0.0294254	up	up	7.00021	6.84521	0.155001	8.21871	8.02032	0.198395
Solyc02g083200				1.20888	1.21828	-0.00940253	up	up	8.34013	8.29986	0.0402618	9.55381	9.51168	0.0421289
Solyc08g079670	AT1G12450		SNARE associated Golgi family protein	1.20879	1.50943	-0.300644	up	up	9.80997	9.70967	0.100299	11.0274	11.2261	-0.198762
Solyc06g051230	AT2G44410		RING/U-box domain-containing protein	1.20869	1.13188	0.0768058		up	8.60612	8.42186	0.184265	9.80824	9.54654	0.261701
Solyc01g079710	AT5G19300		hypothetical protein	1.20856	1.03262	0.175935	up	up	11.1728	11.0392	0.133573	12.3882	12.0837	0.304496
Solyc08g080210	AT1G63020	NRPD1; NRPD1A (nuclear RNA polymerase D1A); POL IVA (NUCLEAR RNA POLYMERASE D 1A); SDE4; SMD2 (SILENCING MOVEMENT DEFICIENT 2)	DNA-directed RNA polymerase IV subunit 1	1.20816	1.4527	-0.244535	up	up	9.56248	9.34247	0.220014	10.7824	10.7993	-0.0168339
Solyc07g041310	AT5G35530		40S ribosomal protein S3-3	1.20751	1.14824	0.0592728	up	up	12.1689	12.103	0.0658893	13.3636	13.2352	0.128364
Solyc11g007820	AT5G04610		S-adenosyl-L-methionine-dependent methyltransferases superfamily protein	1.20736	0.470871	0.736487	up		7.03878	7.06101	-0.0222359	8.26614	7.52024	0.745905
Solyc07g056640				1.20719	1.49206	-0.284875	up	up	11.4741	11.3207	0.153371	12.564	12.7782	-0.214189
Solyc02g055490	AT1G15510	ATECB2 (ARABIDOPSIS EARLY CHLOROPLAST BIOGENESIS2); ECB2 (EARLY CHLOROPLAST BIOGENESIS2); VAC1 (VANILLA CREAM 1)	pentatricopeptide repeat-containing protein	1.20585	1.48827	-0.282413	up	up	7.79762	7.49795	0.299667	9.00881	8.98527	0.0235439
Solyc01g060030	AT5G49400		zinc knuckle (CCHC-type) family protein	1.20535	1.27802	-0.0726697	up	up	10.7718	10.6147	0.157087	11.9803	11.9126	0.0677086
Solyc07g007890	AT5G35430		hypothetical protein	1.20455	1.10712	0.0974333	up	up	7.68022	7.48133	0.198894	8.88246	8.62405	0.258405
Solyc12g027550	ATCG00280	PSBC (photosystem II reaction center protein C)		1.20382	1.25712	-0.0533016	up	up	13.0723	12.8957	0.176566	14.2564	14.1393	0.117073
Solyc08g005490	AT1G31850		putative methyltransferase PMT20	1.20321	0.956839	0.246369	up		11.2632	11.1396	0.123581	12.5184	12.1393	0.379126
Solyc05g052520	AT2G40180	ATHPP2C5 (phosphatase 2C5); PP2C5 (phosphatase 2C5)	protein phosphatase 2C 5	1.20313	0.609984	0.593144	up		8.39245	8.06602	0.326431	9.60689	8.68226	0.924625
Solyc06g076250	AT5G59400		hypothetical protein	1.2022	0.93488	0.26732	up		11.258	11.0565	0.201419	12.4781	12.0263	0.451774
Solyc08g029260	ATMG01320	NAD2 (NADH DEHYDROGENASE 2); NAD2.2 (NADH DEHYDROGENASE 2.2); NAD2B (NADH dehydrogenase 2B)		1.20217	1.29804	-0.0958701	up	up	5.61013	5.71549	-0.105358	6.83894	6.97453	-0.135591
Solyc04g078250	AT1G47240	ATNRAMP2; NRAMP2 (NRAMP metal ion transporter 2)	metal transporter NRAMP2	1.20213	1.0324	0.169725	up	up	9.03956	8.70926	0.330293	10.2521	9.77444	0.477643
Solyc03g113700	AT5G62910		RING finger domain-containing protein	1.20199	1.05368	0.148309	up	up	12.3573	12.155	0.202272	13.5545	13.202	0.352502
Solyc06g066330	AT1G32230	ATP8 (ARABIDOPSIS THALIANA P8 (INTERACTING PROTEIN)); AtRCD1; CEO; CEO1; RCD1 (RADICAL-INDUCED CELL DEATH1)	inactive poly [ADP-ribose] polymerase RCD1	1.20192	1.26671	-0.0647948	up	up	11.4492	11.2576	0.191565	12.6748	12.5457	0.129059
Solyc06g008620	AT4G01870		tolB-related protein	1.20181	1.34602	-0.144205	up	up	7.42092	8.3584	-0.937485	8.70139	9.7616	-1.06021
Solyc11g022590	AT1G73260	ATKTI1 (ARABIDOPSIS THALIANA KUNITZ TRYPSIN INHIBITOR 1); KTI1 (kunitz trypsin inhibitor 1)	kunitz trypsin inhibitor 1	1.20146	1.89062	-0.689154	up	up	13.067	11.6499	1.41706	14.3263	13.3536	0.972728
Solyc08g029070				1.20119	1.02645	0.174741	up	up	5.59571	5.57018	0.0255345	6.77457	6.59128	0.183285
Solyc02g020990				1.20048	1.57485	-0.374373	up	up	9.87891	10.3357	-0.456838	11.0715	11.945	-0.873494
Solyc12g049560	AT1G53910	RAP2.12 (related to AP2 12)	ethylene-responsive transcription factor RAP2-12	1.20032	1.24084	-0.0405153	up	up	10.8887	10.7259	0.16277	12.1101	11.9972	0.112865
Solyc10g085490	AT3G53000	AtPP2-A15 (phloem protein 2-A15); PP2-A15 (phloem protein 2-A15)	phloem protein 2-A15	1.19984	1.22858	-0.028744	up	up	9.80191	9.58549	0.216417	11.0098	10.8353	0.174552
Solyc08g023530				1.19891	0.974874	0.224034	up		8.26617	8.15343	0.112745	9.45645	9.09532	0.361133
Solyc07g006120	AT4G30510	ATATG18B (ARABIDOPSIS THALIANA HOMOLOG OF YEAST AUTOPHAGY 18 (ATG18) B); ATG18B (homolog of yeast autophagy 18 (ATG18) B)	autophagy-related protein 18b	1.19855	1.08674	0.111812	up	up	9.38343	9.0582	0.325233	10.5831	10.1585	0.424559
Solyc04g016010	AT2G41680	NTRC (NADPH-dependent thioredoxin reductase C)	NADPH-dependent thioredoxin reductase C	1.19852	1.46219	-0.263663	up	up	6.08383	6.01575	0.0680784	7.29644	7.44423	-0.147792
Solyc02g043880	AT4G23000		calcineurin-like metallo-phosphoesterase family protein	1.19847	1.25669	-0.0582278	up	up	5.85118	5.75561	0.0955607	7.04379	7.01054	0.0332493
Solyc00g320430				1.19816	0.974919	0.223244	up		5.88056	6.02273	-0.142173	7.0617	6.95763	0.104076
Solyc02g081190	AT1G05010	ACO4 (ethylene forming enzyme); EAT1; EFE (ethylene-forming enzyme)	1-aminocyclopropane-1-carboxylate oxidase	1.19768	0.181743	1.01593	up		13.7009	13.8548	-0.153907	14.894	14.0605	0.833518
Solyc09g009130	AT3G44735	ATPSK3 (PHYTOSULFOKINE 3 PRECURSOR); PSK1; PSK3 (PHYTOSULFOKINE 3 PRECURSOR)	Phytosulfokine 3 precursor	1.19764	1.20086	-0.00321415	up	up	11.1717	11.1552	0.0165427	12.3832	12.363	0.0201416
Solyc01g049780				1.1974	1.31631	-0.118913	up	up	5.66951	5.79929	-0.129784	6.84925	7.12915	-0.279908
Solyc11g027790				1.19731	1.29713	-0.0998292	up	up	11.4507	11.295	0.155691	12.6243	12.5435	0.0808685
Solyc03g093680	AT1G02140	HAP1 (HAPLESS 1); MAGO (MAGO NASHI); MEE63 (MATERNAL EFFECT EMBRYO ARREST 63)	protein mago nashi	1.19629	0.875659	0.320627	up		11.537	12.4322	-0.8952	12.7557	13.2958	-0.540093
Solyc01g110370	AT4G38960	BBX19 (B-box domain protein 19)	B-box type zinc finger-containing protein	1.19556	1.36327	-0.167704		up	7.11797	7.17072	-0.052752	8.26706	8.51864	-0.251584
Solyc07g053580	AT5G44170		S-adenosyl-L-methionine-dependent methyltransferase-like protein	1.1953	1.15672	0.0385815	up	up	10.0576	10.0185	0.039074	11.2565	11.1889	0.067615
Solyc12g094590	AT1G76270		O-fucosyltransferase-like protein	1.1951	1.25097	-0.0558673	up	up	9.67511	9.49546	0.179653	10.8673	10.7503	0.11694
Solyc04g011430	AT5G59300	ATUBC7 (ARABIDOPSIS THALIANA UBIQUITIN CARRIER PROTEIN 7); UBC7 (ubiquitin carrier protein 7)	ubiquitin conjugating enzyme E2	1.19485	1.27595	-0.0811028	up	up	13.7841	13.449	0.335105	14.9663	14.6992	0.267186
Solyc12g009500	AT4G10090	ELP6 (elongator protein 6)	elongator protein 6	1.19472	1.31112	-0.116404	up	up	10.0781	9.88048	0.197587	11.2831	11.1984	0.0847312
Solyc05g026080	AT4G32920		glycine-rich protein	1.19375	1.15532	0.0384316	up	up	9.62544	9.43819	0.187247	10.855	10.6164	0.238594
Solyc01g107100	AT3G19615		hypothetical protein	1.19366	0.948558	0.245099	up		9.51868	9.3709	0.147783	10.7312	10.3112	0.419996
Solyc11g072310	AT4G25420	AT2301; ATGA20OX1 (ARABIDOPSIS THALIANA GIBBERELLIN 20-OXIDASE 1); GA20OX1; GA5 (GA REQUIRING 5)	gibberellin 20 oxidase 1	1.19312	1.90139	-0.70827		up	5.29145	5.87741	-0.585965	6.42077	7.72967	-1.3089
Solyc03g116880	AT5G57970		putative DNA-3-methyladenine glycosylase I	1.19306	1.26413	-0.0710704	up	up	11.5492	11.4815	0.0677396	12.7568	12.7508	0.00595781
Solyc05g015820	AT1G24267		hypothetical protein	1.19271	1.10464	0.088067	up	up	11.6892	11.4378	0.25137	12.8916	12.5666	0.325016
Solyc09g031610	AT5G58760	DDB2 (damaged DNA binding 2)	protein DAMAGED DNA-BINDING 2	1.19219	0.889057	0.303137	up		9.64056	9.52903	0.111531	10.867	10.4417	0.425231
Solyc06g009840	AT2G47510	FUM1 (fumarase 1)	fumarate hydratase 1	1.19194	1.03545	0.156491	up	up	8.39272	8.29881	0.0939118	9.57657	9.33912	0.23745
Solyc05g051340	AT1G66345		pentatricopeptide repeat-containing protein	1.19174	0.896272	0.295464	up		7.86878	7.83491	0.0338659	9.04498	8.7316	0.313371
Solyc09g059330	AT3G25140	GAUT8 (GALACTURONOSYLTRANSFERASE 8); QUA1 (QUASIMODO 1)	Galacturonosyltransferase 8	1.19107	1.1569	0.0341718	up	up	7.20106	7.31509	-0.114031	8.3981	8.45717	-0.0590677
Solyc01g095540	AT5G41760		nucleotide-sugar transporter family protein	1.19106	1.18463	0.00642979	up	up	9.28337	9.16881	0.114555	10.4893	10.3738	0.115436
Solyc04g009570	AT5G14105		hypothetical protein	1.18987	1.14257	0.0472992	up	up	9.56634	9.39673	0.169611	10.7535	10.542	0.211551
Solyc00g229260				1.18968	1.23368	-0.0439981	up	up	6.77622	6.51554	0.260678	7.99241	7.80311	0.189299
Solyc12g057120	AT1G22450	ATCOX6B2 (CYTOCHROME C OXIDASE 6B2); COX6B (cytochrome C oxidase 6B)	cytochrome C oxidase 6B	1.18967	1.17091	0.0187587	up	up	11.8247	11.7004	0.124366	13.0172	12.8698	0.147464
Solyc11g050770	ATCG00300	YCF9		1.18863	0.670225	0.518407	up		17.0302	17.1689	-0.138728	18.2612	17.8283	0.432922
Solyc00g142160				1.18841	1.40865	-0.220237	up	up	10.2088	10.0273	0.18152	11.4034	11.4493	-0.0459678
Solyc01g102500	AT3G50910		hypothetical protein	1.18821	0.724323	0.463885	up		9.51953	9.31457	0.204966	10.7233	10.0675	0.655774
Solyc08g008040	AT2G34570	MEE21 (maternal effect embryo arrest 21)	PIN domain-containing MEE21 protein	1.18803	1.0545	0.133535	up	up	10.8068	10.5843	0.222521	12.0145	11.6804	0.334103
Solyc07g006110	AT2G23950		leucine-rich repeat protein kinase family protein	1.18773	1.11811	0.0696106	up	up	8.91204	9.06942	-0.157385	10.1211	10.201	-0.0799432
Solyc08g075740				1.18768	0.68676	0.500922	up		10.842	11.0098	-0.167869	12.0362	11.7103	0.325901
Solyc00g019730	ATMG00730	COX3 (cytochrome c oxidase subunit 3)		1.18764	1.19827	-0.0106348	up	up	13.0581	12.8652	0.192809	14.2343	14.0478	0.186474
Solyc01g007180	AT1G80245		Spc97 / Spc98 family of spindle pole body (SBP) component	1.18757	1.30428	-0.116704	up	up	8.59711	8.35422	0.24289	9.77603	9.64975	0.126277
Solyc12g077450				1.18702	1.11138	0.0756424	up	up	8.65544	8.41196	0.243483	9.84575	9.52415	0.321603
Solyc01g066880	AT5G27690		heavy metal transport/detoxification domain-containing protein	1.18556	1.1239	0.0616599	up	up	11.3383	11.2089	0.129455	12.5389	12.3509	0.187956
Solyc02g067170				1.18541	0.762622	0.422787	up		7.94181	8.08269	-0.140878	9.11301	8.84446	0.268549
Solyc00g052430	ATMG00180	CCB452 (cytochrome C biogenesis 452)		1.18534	1.21523	-0.0298846		up	12.244	12.2835	-0.0394592	13.4207	13.4807	-0.0600053
Solyc02g070760	AT2G34460		NAD(P)-binding Rossmann-fold-containing protein	1.18534	0.893602	0.291738	up		13.3123	13.3541	-0.041864	14.4769	14.2293	0.247615
Solyc02g088400				1.18481	0.938776	0.246031	up		8.04474	7.87152	0.173223	9.21459	8.80537	0.409218
Solyc01g100460	AT3G62420	ATBZIP53 (basic region/leucine zipper motif 53); BZIP53 (basic region/leucine zipper motif 53)	basic region/leucine zipper motif 53 protein	1.18382	0.271455	0.912365	up		7.74774	7.75516	-0.00741245	9.00287	8.03695	0.965916
Solyc04g071510	AT5G44080		basic leucine zipper transcription factor	1.18366	0.975609	0.208052	up		8.5823	8.48541	0.0968879	9.75775	9.47405	0.283699
Solyc08g005330	AT5G02930		F-box/RNI-like superfamily protein	1.18291	1.12604	0.0568677	up	up	11.0013	10.7853	0.216087	12.1772	11.9124	0.264806
Solyc09g064870	AT1G03270		CBS domain-containing protein	1.18257	1.29115	-0.108585	up	up	7.80115	7.70549	0.0956574	8.97715	9.01229	-0.0351344
Solyc09g009440	AT2G16710		Iron-sulphur cluster biosynthesis family protein	1.18123	1.18678	-0.00554497	up	up	11.2907	11.0665	0.224232	12.4885	12.2746	0.213828
Solyc03g096770	AT5G24660	LSU2 (RESPONSE TO LOW SULFUR 2)	protein RESPONSE TO LOW SULFUR 2	1.18111	1.28005	-0.0989487		up	12.8498	12.8392	0.0106352	14.0209	14.0956	-0.0747006
Solyc10g018890				1.18076	1.2462	-0.0654454	up	up	9.15191	8.86472	0.287186	10.3394	10.131	0.208421
Solyc01g058210	AT3G57410	ATVLN3; VLN3 (villin 3)	villin 3	1.18048	0.862971	0.317513	up		8.94152	8.83513	0.106387	10.1271	9.71668	0.410413
Solyc02g084560	AT2G16460		hypothetical protein	1.17975	0.856398	0.323356	up		7.21496	7.28755	-0.0725814	8.37417	8.13194	0.242232
Solyc03g046480	ATMG00810	ORF240B		1.17898	1.67384	-0.494864	up	up	8.78992	8.1242	0.665724	9.95116	9.7738	0.177359
Solyc01g095420	AT4G05400		copper ion binding protein	1.17781	0.930764	0.24705	up		10.5769	10.5056	0.0713587	11.7626	11.4592	0.303322
Solyc09g090690	AT4G13330		S-adenosylmethionine-dependent methyltransferase domain-containing protein	1.17774	0.879319	0.298418	up		10.0215	9.81479	0.206696	11.1993	10.6982	0.501087
Solyc06g060280				1.17689	1.09568	0.0812089	up	up	7.36072	7.31701	0.0437098	8.51147	8.40911	0.102354
Solyc00g080550				1.1766	1.8982	-0.7216		up	7.26898	6.49063	0.778349	8.37797	8.36187	0.0161034
Solyc04g076300	AT1G58200	MSL3 (MSCS-like 3)	MSCS-like 3	1.17659	1.26218	-0.0855841	up	up	10.4857	10.3922	0.0935133	11.6718	11.6698	0.00205379
Solyc09g031920	AT3G54200		late embryogenesis abundant hydroxyproline-rich glycoprotein	1.17623	0.625044	0.551189	up		9.97268	9.49908	0.473609	11.1744	10.1259	1.04847
Solyc04g082800	AT2G33585		hypothetical protein	1.17607	0.939081	0.236994	up		10.1704	10.1424	0.0280805	11.3492	11.0819	0.267314
Solyc09g018060	AT5G01850		protein kinase family protein	1.17581	1.12454	0.0512693	up	up	6.33405	5.77887	0.555183	7.48976	6.88297	0.606797
Solyc02g005190				1.17498	1.36531	-0.190334	up	up	10.0897	9.80046	0.289277	11.2678	11.1822	0.0855932
Solyc02g091230	AT5G38070		RING/FYVE/PHD zinc finger-containing protein	1.17496	1.68668	-0.511717	up	up	5.80567	5.60241	0.203256	6.92455	7.25438	-0.329831
Solyc03g097780	AT3G48820		sialyltransferase-like protein	1.17423	1.24151	-0.0672772	up	up	9.85699	9.60392	0.253071	11.0544	10.8699	0.184428
Solyc02g090180	AT5G66960		Prolyl oligopeptidase family protein	1.17414	0.942453	0.231684	up		9.23658	8.88387	0.352709	10.4101	9.83734	0.572795
Solyc06g065610	AT2G25620	AtDBP1 (DNA-binding protein phosphatase 1); DBP1 (DNA-binding protein phosphatase 1)	DNA-binding protein phosphatase 1	1.17367	1.12366	0.0500113	up	up	10.2206	9.99859	0.22198	11.3958	11.1298	0.265955
Solyc07g063320	AT1G52920	GCR2 (G-PROTEIN COUPLED RECEPTOR 2); GPCR (G protein coupled receptor)	G-protein coupled receptor 2	1.17346	1.46457	-0.291106	up	up	6.56558	6.38747	0.178113	7.74603	7.86739	-0.121358
Solyc04g018200				1.17338	1.10964	0.0637352	up	up	7.1783	7.01152	0.166779	8.3681	8.11266	0.255447
Solyc03g121320	AT3G21295		hypothetical protein	1.1731	1.24173	-0.068635	up	up	10.2213	10.1024	0.118864	11.399	11.3496	0.0493343
Solyc06g073980				1.17294	0.751508	0.421433	up		9.12049	9.19017	-0.0696834	10.3209	9.96982	0.351027
Solyc08g065320	AT2G26070	AtRTE1; RTE1 (REVERSION-TO-ETHYLENE SENSITIVITY1)	protein REVERSION-TO-ETHYLENE SENSITIVITY 1	1.1723	0.766253	0.406046	up		10.9851	10.9724	0.0126919	12.1684	11.7577	0.410623
Solyc03g025440	AT4G25610		C2H2-like zinc finger protein	1.17215	1.29566	-0.123504	up	up	8.24567	8.01946	0.22621	9.40666	9.30867	0.0979931
Solyc06g005190	AT3G45630		RNA binding (RRM/RBD/RNP motifs) family protein	1.17209	1.23119	-0.0591002	up	up	8.11013	7.79393	0.316198	9.28151	9.03829	0.243224
Solyc08g075770	AT4G19140		hypothetical protein	1.17174	1.09833	0.0734039	up	up	11.797	11.8011	-0.00413612	12.9779	12.9011	0.0768725
Solyc03g119910	AT1G15550	ATGA3OX1 (ARABIDOPSIS THALIANA GIBBERELLIN 3 BETA-HYDROXYLASE 1); GA3OX1 (gibberellin 3-oxidase 1); GA4 (GA REQUIRING 4)	gibberellin 3-beta-dioxygenase 1	1.17082	1.24106	-0.0702462	up	up	6.53649	6.48142	0.0550742	7.69926	7.72306	-0.0237989
Solyc11g069580	AT2G28260	ATCNGC15 (cyclic nucleotide-gated channel 15); CNGC15 (cyclic nucleotide-gated channel 15)	cyclic nucleotide-gated channel 15	1.17026	1.13912	0.0311409	up	up	10.8016	10.5856	0.215997	11.9886	11.7554	0.233146
Solyc01g065560	AT4G16100		hypothetical protein	1.16799	1.29531	-0.127321	up	up	8.39468	8.17582	0.218857	9.56584	9.49359	0.0722461
Solyc12g088920	AT4G11800		calcineurin-like phosphoesterase domain-containing protein	1.16713	1.0607	0.106436	up	up	9.85956	9.59637	0.263194	11.0775	10.6931	0.384464
Solyc08g074830	AT1G13570		F-box/FBD/LRR-repeat protein containing protein	1.16692	0.979214	0.187703	up		8.92017	8.5879	0.332265	10.0827	9.56414	0.518535
Solyc09g061700	AT5G48850	ATSDI1 (SULPHUR DEFICIENCY-INDUCED 1)	protein SULPHUR DEFICIENCY-INDUCED 1	1.16609	0.988009	0.178081	up		8.35698	7.61656	0.740414	9.50447	8.57086	0.93361
Solyc12g044250	AT1G79870		glyoxylate/hydroxypyruvate reductase A HPR2	1.16477	0.512365	0.652407	up		6.44552	6.78613	-0.340615	7.5972	7.28938	0.307815
Solyc12g056980	AT1G78080	AtWIND1; RAP2.4 (related to AP2 4); WIND1 (wound induced dedifferentiation 1)	ethylene-responsive transcription factor RAP2-4	1.16454	1.107	0.0575353	up	up	8.82569	9.09227	-0.266579	9.99322	10.2006	-0.207331
Solyc02g081400	AT3G02720	DJ-1d; DJ1D	glyoxalase DJ-1D	1.16388	1.15579	0.00809125	up	up	12.6909	12.677	0.0139292	13.8471	13.8314	0.0157162
Solyc09g009570	AT3G11980	FAR2 (FATTY ACID REDUCTASE 2); MS2 (MALE STERILITY 2)	fatty acyl-CoA reductase 2	1.16274	0.690771	0.471971	up		7.02874	6.79293	0.235811	8.16829	7.45458	0.713712
Solyc05g005730	AT5G48240		hypothetical protein	1.16254	1.06237	0.100168	up	up	10.5557	10.4161	0.139628	11.7294	11.4949	0.234442
Solyc11g012030	AT3G24330		O-Glycosyl hydrolases family 17 protein	1.16243	1.08223	0.0801964		up	6.66863	6.57694	0.0916869	7.87811	7.67432	0.203795
Solyc07g041350				1.16169	1.20812	-0.0464269	up	up	7.83307	7.81506	0.0180061	8.97571	9.02553	-0.049813
Solyc09g014940	AT5G01740		Nuclear transport factor 2 (NTF2) family protein	1.16158	-0.602491	1.76407	up		11.5011	12.703	-1.20194	12.6816	12.0977	0.583959
Solyc04g082470	AT1G12910	ATAN11 (ANTHOCYANIN11); LWD1 (LIGHT-REGULATED WD 1)	protein LIGHT-REGULATED WD1	1.16156	1.05652	0.105038	up	up	10.0301	9.7795	0.250595	11.213	10.8598	0.353265
Solyc03g110930	AT3G27160	GHS1 (GLUCOSE HYPERSENSITIVE 1)	plastid ribosomal protein S21	1.16144	1.05977	0.101665	up	up	8.74651	8.75061	-0.00410207	9.89841	9.80655	0.0918617
Solyc02g067920	AT5G14390		alpha/beta-hydrolasefamily protein	1.16141	0.965087	0.196328	up		11.4618	11.4068	0.0550476	12.6415	12.3947	0.246834
Solyc02g070920				1.1606	1.14129	0.0193122	up	up	8.37877	8.34936	0.0294053	9.53103	9.49293	0.0381051
Solyc06g053330	AT3G13940		DNA binding / DNA-directed RNA polymerase	1.16023	1.08889	0.0713422	up	up	12.1834	11.9813	0.202032	13.3379	13.0676	0.27029
Solyc02g078550	AT4G21670	ATCPL1 (C-TERMINAL DOMAIN PHOSPHATASE-LIKE 1); CPL1 (C-terminal domain phosphatase-like 1); FRY2 (FIERY 2); RCF2 (regulators of C-REPEAT BINDING FACTOR (CBF) gene expression 2); SHI4 (SHINY 4)	RNA polymerase II C-terminal domain phosphatase-like 1	1.1599	0.984669	0.175235	up		8.49804	8.34154	0.156498	9.65655	9.3294	0.327148
Solyc01g104920	AT4G04910	NSF (N-ethylmaleimide sensitive factor)	N-ethylmaleimide sensitive factor	1.15966	1.21192	-0.0522538	up	up	11.1854	11.0955	0.0898991	12.3512	12.3258	0.0253864
Solyc03g096910	AT5G17060	ARFB1B (ADP-ribosylation factor B1B); ATARFB1B (ADP-ribosylation factor B1B)	ADP-ribosylation factor B1B	1.15913	1.08071	0.078421	up	up	9.88996	9.76161	0.12835	11.0558	10.8468	0.208971
Solyc11g072880	AT1G07670	ATECA4; ECA4 (endomembrane-type CA-ATPase 4)	calcium-transporting ATPase 4	1.15861	1.2437	-0.0850921	up	up	13.3365	13.0585	0.278015	14.4829	14.2972	0.185694
Solyc12g099770	AT3G57090	BIGYIN; FIS1A (FISSION 1A)	protein BIGYIN1	1.1583	1.18529	-0.0269947	up	up	11.0976	10.8953	0.202387	12.2625	12.0943	0.16816
Solyc06g065810				1.15756	1.4408	-0.283236	up	up	10.2974	10.0308	0.266554	11.4613	11.486	-0.0247366
Solyc11g043190	ATMG00210	RPL5 (ribosomal protein L5)		1.15724	1.15078	0.00646276	up	up	7.10766	6.96944	0.138214	8.2521	8.09691	0.15519
Solyc12g099090	AT1G48110	ECT7 (evolutionarily conserved C-terminal region 7)	hypothetical protein	1.15715	1.04834	0.108814	up	up	12.2832	12.0579	0.225233	13.4345	13.1115	0.322941
Solyc04g071030	AT5G09800		ARM repeat superfamily protein	1.15627	1.07267	0.083602	up	up	10.3225	10.045	0.277484	11.4712	11.1662	0.304996
Solyc03g095900	AT1G06620		2-oxoglutarate-dependent dioxygenase-like protein	1.15615	1.14395	0.0122066	up	up	6.36895	6.24301	0.125935	7.52733	7.36998	0.157349
Solyc05g008440	AT2G01100		hypothetical protein	1.15593	1.16856	-0.0126327	up	up	12.8399	12.7006	0.139345	13.9861	13.8715	0.114569
Solyc08g067440	AT5G11340		GCN5-related N-acetyltransferase (GNAT) family protein	1.15577	1.22596	-0.070187	up	up	5.99772	6.02146	-0.0237421	7.11493	7.23369	-0.11876
Solyc06g082800	AT3G20000	TOM40 (translocase of the outer mitochondrial membrane 40)	mitochondrial import receptor subunit TOM40-1	1.15537	1.08656	0.0688055	up	up	10.3474	10.1436	0.203751	11.4988	11.2371	0.26165
Solyc12g010310				1.15521	1.21069	-0.0554797	up	up	7.73092	7.33056	0.400362	8.86963	8.51637	0.353258
Solyc10g018870	AT1G34770		MAGE domain-containing protein	1.15493	1.22302	-0.0680917	up	up	10.5406	10.2864	0.254232	11.7111	11.5267	0.184321
Solyc01g108250	AT3G19240		vacuolar import/degradation, Vid27-related protein	1.15489	0.948008	0.206883	up		11.1218	10.991	0.130804	12.3097	12.0086	0.30103
Solyc08g007710	AT1G12530	MOS9 (modifier of snc1 9)	hypothetical protein	1.15487	1.20338	-0.0485112	up	up	8.1361	7.81971	0.316384	9.2755	9.01854	0.256961
Solyc10g049260	AT1G10630	ARFA1F (ADP-ribosylation factor A1F); ATARFA1F (ADP-ribosylation factor A1F)	ADP-ribosylation factor A1F	1.15472	1.22929	-0.0745784	up	up	7.31202	7.04631	0.265704	8.44398	8.24294	0.201048
Solyc03g123880	AT3G21200	GluTRBP (GluTR binding protein); PGR7 (proton gradient regulation 7)	proton gradient regulation 7	1.15441	1.04734	0.10707	up	up	12.2961	12.2594	0.0367495	13.4362	13.2961	0.14014
Solyc01g073920	AT2G32840		proline-rich uncharacterized protein	1.15343	0.956683	0.19675	up		10.8264	10.6443	0.18208	11.9956	11.6509	0.344771
Solyc05g014130	AT5G37190	CIP4 (COP1-interacting protein 4)	COP1-interacting protein 4	1.15342	1.13782	0.0155929	up	up	9.62401	9.3337	0.290311	10.7896	10.4935	0.296039
Solyc00g026160	AT5G23980	ATFRO4; FRO4 (ferric reduction oxidase 4)	ferric reduction oxidase 4	1.15327	2.80136	-1.64809	up	up	10.4848	9.66576	0.819085	11.4952	12.5096	-1.01441
Solyc09g009350	AT1G48090		calcium-dependent lipid-binding family protein	1.15325	1.51819	-0.364945	up	up	6.55213	6.15608	0.396049	7.70104	7.67165	0.0293932
Solyc02g062120	AT1G54110		Membrane fusion protein Use1	1.15307	1.08881	0.0642599	up	up	8.00002	7.84624	0.153776	9.15052	8.93517	0.215347
Solyc03g093160	AT5G51410		LUC7 N_terminus domain-containing protein	1.15257	1.1204	0.032176	up	up	11.091	11.0586	0.0324325	12.2464	12.1876	0.0587323
Solyc04g074280	AT4G08940		ubiquitin carboxyl-terminal hydrolase family protein	1.15216	0.865595	0.286569	up		9.21404	9.40251	-0.188475	10.3952	10.2663	0.128946
Solyc09g037120				1.15185	1.28062	-0.128769	up	up	7.06351	6.98647	0.0770481	8.23518	8.2871	-0.0519166
Solyc02g084770	AT5G66380	ATFOLT1 (folate transporter 1); FOLT1 (folate transporter 1)	folate transporter 1	1.15166	1.16708	-0.0154203	up	up	9.03532	9.01719	0.0181237	10.1822	10.186	-0.00387347
Solyc00g181240				1.15091	1.34325	-0.19234	up	up	6.05981	6.00032	0.0594984	7.20118	7.31957	-0.11839
Solyc09g064490	AT1G04110	AtSDD1; SDD1 (STOMATAL DENSITY AND DISTRIBUTION 1)	subtilisin-like protease SDD1	1.15011	0.595014	0.555096	up		8.18031	8.60737	-0.42706	9.31759	9.22561	0.0919811
Solyc07g044980	AT5G45110	ATNPR3; NPR3 (NPR1-like protein 3)	NPR1-like protein 3	1.14944	0.642192	0.507247	up		11.6086	11.5197	0.0888892	12.7705	12.2244	0.546097
Solyc10g006980	AT1G53000	AtCKS; CKS (CMP-KDO synthetase); KDSB	3-deoxy-manno-octulosonate cytidylyltransferase	1.14909	0.880122	0.268963	up		11.8488	11.7761	0.07277	13.0036	12.6683	0.335321
Solyc02g065170	AT5G66920	sks17 (SKU5 similar 17)	protein SKU5 similar 17	1.14859	0.800164	0.348424	up		10.3922	10.471	-0.0787834	11.5491	11.311	0.238188
Solyc09g009300	AT4G21110		G10 family protein	1.14856	1.09833	0.0502312	up	up	12.2597	12.1015	0.158222	13.3917	13.1816	0.21005
Solyc05g026420				1.1482	1.11962	0.028588	up	up	8.32816	8.07828	0.249881	9.46772	9.18625	0.281471
Solyc07g056520	AT3G14400	UBP25 (ubiquitin-specific protease 25)	ubiquitin carboxyl-terminal hydrolase 25	1.14819	0.984201	0.163985	up		8.33689	8.28804	0.048853	9.47713	9.29508	0.182052
Solyc12g096680	AT2G03880	REME1 (required for efficiency of mitochondrial editing 1)	pentatricopeptide repeat-containing protein	1.14758	0.609008	0.538574	up		8.14508	8.13195	0.0131288	9.27017	8.77222	0.497949
Solyc02g067070	AT5G61190		putative endonuclease or glycosyl hydrolase with C2H2-type zinc finger domain	1.14703	0.991212	0.155816	up		9.30289	9.17668	0.126208	10.4605	10.185	0.275491
Solyc01g008890	AT4G27950	CRF4 (cytokinin response factor 4)	ethylene-responsive transcription factor CRF4	1.14697	1.07418	0.0727924	up	up	9.96544	9.80981	0.15563	11.1209	10.9004	0.220425
Solyc10g074610	AT5G09320	VPS9B	vacuolar sorting protein 9 (VPS9) domain protein	1.146	0.987677	0.158319	up		9.72016	9.54422	0.17594	10.8692	10.5288	0.340386
Solyc07g040970	ATMG00210	RPL5 (ribosomal protein L5)		1.14511	1.44075	-0.295635		up	5.68532	5.49429	0.19103	6.76829	6.84141	-0.0731169
Solyc01g088730	AT5G23590		DNAJ heat shock N-terminal domain-containing protein	1.14472	1.05136	0.0933609	up	up	9.50152	9.33431	0.167215	10.659	10.3965	0.26247
Solyc01g111030	AT5G15550		WD-40 repeat family protein	1.14453	0.864093	0.280434	up		9.98712	9.75832	0.228805	11.1394	10.6381	0.501318
Solyc10g078190	AT5G15380	DRM1 (domains rearranged methylase 1)	DNA (cytosine-5)-methyltransferase DRM1	1.14404	1.03998	0.104054	up	up	9.53801	9.12794	0.41007	10.691	10.1741	0.516859
Solyc09g009180	AT1G79940	ATERDJ2A	J domain protein ATERDJ2A	1.14377	1.18047	-0.036702	up	up	10.574	10.4722	0.101885	11.7221	11.6802	0.0419885
Solyc09g018340	AT5G27970		ARM repeat superfamily protein	1.14373	1.22579	-0.0820609		up	6.15909	5.91439	0.244696	7.32196	7.11491	0.207052
Solyc01g006330	AT1G51110		putative plastid-lipid-associated protein 12	1.14329	1.49961	-0.356322	up	up	10.1044	10.189	-0.0845213	11.2928	11.7055	-0.412693
Solyc08g076250	AT3G26300	CYP71B34 (cytochrome P450, family 71, subfamily B, polypeptide 34)	cytochrome P450 71B34	1.14326	0.560251	0.583007	up		7.56823	7.89547	-0.327243	8.70788	8.45003	0.257859
Solyc09g082110	AT3G22490		Seed maturation protein	1.14281	0.834979	0.307833	up		9.29533	8.96909	0.326241	10.4475	9.80248	0.645001
Solyc04g051290				1.1427	1.27695	-0.134245	up	up	6.28992	5.83153	0.458393	7.42691	7.09407	0.332834
Solyc04g078870	AT5G09890		Protein kinase family protein	1.14209	0.861826	0.28026	up		10.5634	10.4057	0.157768	11.7499	11.3084	0.441467
Solyc01g095000	AT2G46100		Nuclear transport factor 2 family protein	1.14096	0.843577	0.29738	up		11.5552	11.4595	0.0956686	12.6996	12.2997	0.399918
Solyc08g036530				1.13961	1.41411	-0.274494	up	up	7.90555	7.72591	0.179638	9.03518	9.12571	-0.0905305
Solyc04g078320	AT5G67320	HOS15 (high expression of osmotically responsive genes 15)	histone deacetylation-related WD-40 repeat protein	1.13904	1.14202	-0.00297645	up	up	11.0935	10.8392	0.254225	12.249	11.9968	0.252171
Solyc02g088010	AT3G28970	AAR3 (antiauxin-resistant 3)	protein ANTIAUXIN-RESISTANT 3	1.1388	1.04123	0.0975698	up	up	9.01052	8.9401	0.0704241	10.1736	9.98815	0.185445
Solyc10g024300	AT5G26860	LON1 (lon protease 1); LON_ARA_ARA	lon protease 1	1.13827	0.809932	0.328335	up		7.08737	7.0058	0.0815696	8.20363	7.78445	0.419177
Solyc08g079480	AT2G45360		hypothetical protein	1.13808	0.302211	0.835872	up		7.04411	6.89863	0.145482	8.18168	7.18736	0.994325
Solyc11g070150	AT3G16360	AHP4 (HPT phosphotransmitter 4)	histidine-containing phosphotransfer protein 4	1.13795	0.557829	0.580121	up		8.1034	8.40719	-0.30379	9.27381	9.01556	0.258241
Solyc04g016380	AT3G15460		ribosomal RNA processing brix domain-containing protein	1.13794	0.80044	0.337503	up		12.3497	12.1568	0.192903	13.4754	12.9569	0.518502
Solyc02g088280				1.1373	0.671777	0.465526	up		9.64433	9.50375	0.140571	10.7946	10.1909	0.603694
Solyc08g078720	AT5G47590		Heat shock protein HSP20/alpha crystallin family protein	1.13709	0.894623	0.242465	up		12.6386	12.4497	0.188884	13.7628	13.3264	0.43637
Solyc06g051420	AT5G05610	AL1 (alfin-like 1)	alfin-like 1 protein	1.13704	1.066	0.0710343	up	up	11.3669	11.1423	0.224552	12.5181	12.2268	0.291391
Solyc09g059380				1.13601	1.38032	-0.244309		up	9.62965	8.58861	1.04104	10.7591	9.95564	0.803481
Solyc02g072540	AT5G45820	CIPK20 (CBL-interacting protein kinase 20); PKS18 (PROTEIN KINASE 18); SnRK3.6 (SNF1-RELATED PROTEIN KINASE 3.6)	CBL-interacting serine/threonine-protein kinase 20	1.13589	1.11625	0.0196355	up	up	7.42429	7.39419	0.0301053	8.55851	8.49676	0.0617472
Solyc01g073660	AT2G44280		major facilitator protein	1.13551	1.21858	-0.0830627	up	up	10.6813	10.4321	0.249242	11.8194	11.6782	0.141145
Solyc05g008920	AT1G15030		hypothetical protein	1.13453	1.35872	-0.224191	up	up	12.3726	12.3237	0.0488899	13.5243	13.6752	-0.150937
Solyc04g007880	AT1G70740		protein kinase family protein	1.13389	1.02833	0.105559		up	11.428	10.9334	0.494664	12.6177	12.012	0.605653
Solyc05g056110	AT5G13570	ATDCP2; DCP2 (decapping 2); ITS1 (INCREASED TRANSGENE SILENCING 1); TDT (TRIDENT)	mRNA-decapping enzyme subunit 2	1.13347	1.06	0.0734732	up	up	11.0565	10.863	0.193453	12.205	11.9437	0.261309
Solyc05g008580	AT1G15110	PSS1 (phosphatidylserine synthase 1)	phosphatidylserine synthase 1	1.13339	1.21536	-0.0819684	up	up	10.9645	10.7673	0.197248	12.1162	12.0017	0.114549
Solyc12g009570	AT5G35410	ATSOS2 (SALT OVERLY SENSITIVE 2); CIPK24 (CBL-INTERACTING PROTEIN KINASE 24); SNRK3.11 (SNF1-RELATED PROTEIN KINASE 3.11); SOS2 (SALT OVERLY SENSITIVE 2)	CBL-interacting serine/threonine-protein kinase 24	1.13328	1.17136	-0.0380876	up	up	11.7279	11.5136	0.214323	12.8654	12.6988	0.166548
Solyc07g062880	AT5G53940		yippee-like zinc-binding protein	1.13282	1.19299	-0.0601681	up	up	12.6797	12.4759	0.203812	13.7953	13.6522	0.143058
Solyc07g042030	AT1G71210		pentatricopeptide repeat-containing protein	1.13239	1.20886	-0.0764711	up	up	5.98862	5.74698	0.241649	7.11032	6.91598	0.194342
Solyc06g061140	AT4G17960		hypothetical protein	1.13212	0.658614	0.47351	up		9.17029	9.12408	0.0462107	10.2957	9.80291	0.492779
Solyc04g024710	AT5G04250		OTU-like cysteine protease family protein	1.13193	0.904522	0.227411	up		10.2395	10.0839	0.155557	11.3919	11.013	0.378852
Solyc02g086390				1.13186	0.874206	0.25765	up		8.35942	8.23572	0.123695	9.49537	9.11024	0.385127
Solyc02g084260				1.13132	3.19334	-2.06203	up	up	6.21416	7.58771	-1.37355	7.32432	10.7997	-3.4754
Solyc05g054840				1.13119	0.787532	0.343659	up		10.2856	10.0675	0.218049	11.4256	10.8772	0.548379
Solyc08g065990	AT4G16440	GOLLUM (Growth at different Oxygen Levels Influences Morphogenesis); NAR1 (homolog of yeast NAR1)	protein Nuclear Architecture Related 1	1.13082	0.954757	0.17606	up		9.83711	9.41724	0.419864	10.9918	10.3962	0.595604
Solyc09g090100	AT1G04400	AT-PHH1; ATCRY2; CRY2 (cryptochrome 2); FHA; PHH1	cryptochrome 2	1.13067	1.04503	0.0856429	up	up	10.8258	10.5788	0.24698	11.9661	11.6533	0.312792
Solyc09g065000	AT1G03220		aspartyl protease-like protein	1.13005	0.112839	1.01721	up		7.44661	7.26339	0.183222	8.5686	7.37028	1.19832
Solyc03g116550	AT1G52630		O-fucosyltransferase family protein	1.12994	0.942764	0.18718	up		11.366	11.1885	0.177502	12.5168	12.1679	0.348938
Solyc04g056340	AT3G02800	AtPFA-DSP3; PFA-DSP3 (plant and fungi atypical dual-speci&#64257;city phosphatase 3)	atypical dual-specificity phosphatase	1.12994	0.557384	0.572559	up		10.6398	10.4273	0.212519	11.7857	11.0301	0.755683
Solyc10g007690	AT1G61520	LHCA3 (photosystem I light harvesting complex gene 3)	PSI type III chlorophyll a/b-binding protein	1.12979	1.39875	-0.268956	up	up	15.7565	15.6249	0.131641	16.9081	16.9956	-0.0875491
Solyc11g072430	AT1G07910	AtRLG1 (AtRLG1); ATRNL (ARABIDOPSIS THALIANA RNA LIGASE); RNL (RNAligase)	tRNA ligase	1.12977	1.14082	-0.0110446	up	up	10.1179	10.0325	0.085409	11.2475	11.189	0.0585066
Solyc10g008080	AT2G42350		RING-H2 finger protein ATL40	1.12976	1.41716	-0.287404	up	up	6.81694	6.5381	0.278848	7.95385	7.93012	0.0237217
Solyc02g068730	AT5G18820	Cpn60alpha2 (chaperonin-60alpha2); EMB3007 (embryo defective 3007)	protein CHAPERONIN-60ALPHA2	1.12957	1.06035	0.0692211	up	up	9.48591	9.26333	0.222579	10.6216	10.338	0.283524
Solyc08g006670	AT5G63480		hypothetical protein	1.12951	1.09828	0.031239	up	up	10.1832	10.0787	0.104472	11.3131	11.1844	0.128726
Solyc03g112820	AT5G66540		hypothetical protein	1.12943	0.815783	0.313647	up		8.65613	8.50947	0.146662	9.77971	9.32111	0.458597
Solyc11g045120	AT1G71350		eukaryotic translation initiation factor SUI1 family protein	1.12916	0.812334	0.316827	up		11.2086	11.0612	0.147322	12.3592	11.9119	0.447227
Solyc02g089600	AT5G38720		hypothetical protein	1.12905	0.98628	0.142774	up		10.7322	10.6567	0.0755628	11.8666	11.6531	0.213507
Solyc06g084370				1.12874	0.944353	0.184391	up		7.6312	7.67087	-0.0396634	8.73211	8.63614	0.0959689
Solyc07g006850	AT5G57550	XTH25 (xyloglucan endotransglucosylase/hydrolase 25); XTR3 (xyloglucan endotransglycosylase 3)	probable xyloglucan endotransglucosylase/hydrolase protein 25	1.12851	0.946213	0.182299	up		7.38092	7.37579	0.00513169	8.4646	8.30909	0.155504
Solyc09g059790				1.12842	1.34585	-0.217426	up	up	7.80465	7.11795	0.686705	8.91589	8.44958	0.466306
Solyc03g097930				1.12836	1.23727	-0.108913	up	up	6.9182	6.40354	0.514662	8.02858	7.60197	0.426613
Solyc01g068590				1.12824	0.961054	0.167188	up		6.01304	5.82306	0.189977	7.17341	6.74567	0.427738
Solyc01g008470	AT3G20920		translocation protein-related	1.128	1.07907	0.0489277	up	up	10.5185	10.4898	0.0286948	11.6487	11.5912	0.057533
Solyc06g009230				1.12792	1.25689	-0.128961	up	up	6.30017	6.34493	-0.0447563	7.4478	7.61715	-0.169348
Solyc11g068690	AT5G22320		leucine-rich repeat-containing protein	1.12789	0.763757	0.364137	up		7.83944	7.58323	0.256217	8.94602	8.34164	0.604382
Solyc02g082450	AT2G17500		auxin efflux carrier family protein	1.12715	0.666869	0.460276	up		7.25189	7.55913	-0.307234	8.3768	8.23605	0.14075
Solyc10g008160	AT2G20570	ATGLK1 (ARABIDOPSIS GOLDEN2-LIKE 1); GLK1 (GOLDEN2-LIKE 1); GPRI1 (GBF's pro-rich region-interacting factor 1)	transcription activator GLK1	1.1267	1.36034	-0.233639	up	up	7.30732	7.39746	-0.0901415	8.40899	8.74748	-0.338489
Solyc07g041340	AT2G06255	ELF4-L3 (ELF4-like 3)	protein ELF4-like 3	1.12558	1.06846	0.0571213	up	up	11.4653	11.3654	0.0999236	12.6053	12.4328	0.172473
Solyc05g013400	AT5G57250		pentatricopeptide repeat-containing protein	1.12544	1.00417	0.121276		up	6.23403	6.05802	0.176013	7.34873	7.0221	0.326624
Solyc09g072990	AT4G02920		hypothetical protein	1.12471	0.849275	0.27543	up		12.1323	11.9902	0.142089	13.2487	12.8288	0.419933
Solyc06g082020	AT5G58650	PSY1 (plant peptide containing sulfated tyrosine 1)	tyrosine-sulfated glycopeptide 1	1.12454	0.925665	0.198879	up		6.54853	6.15053	0.397998	7.68583	7.12218	0.563651
Solyc05g008050	AT2G01430	ATHB-17 (ARABIDOPSIS THALIANA HOMEOBOX-LEUCINE ZIPPER PROTEIN 17); ATHB17 (homeobox-leucine zipper protein 17); HB17 (homeobox-leucine zipper protein 17)	homeobox-leucine zipper protein ATHB-17	1.12383	1.16225	-0.0384239	up	up	6.02807	6.16476	-0.136691	7.12216	7.29886	-0.176703
Solyc09g098140	AT1G79390		hypothetical protein	1.12339	0.907134	0.216258	up		11.0936	11.0177	0.0758637	12.2183	11.9408	0.277573
Solyc04g081740	AT5G42150		Glutathione S-transferase family protein	1.12329	0.844397	0.278893	up		12.2718	12.3104	-0.0386072	13.3711	13.1587	0.212386
Solyc08g014180				1.12326	1.34385	-0.220588	up	up	5.97947	5.69265	0.286816	7.08893	6.96548	0.123452
Solyc06g084060	AT3G54650	FBL17	ubiquitin protein ligase FBL17	1.12256	1.03359	0.0889706	up	up	9.86338	9.70944	0.153939	10.9925	10.7607	0.231792
Solyc03g117810	AT1G67940	ABCI17 (ATP-binding cassette I17); ATNAP3 (non-intrinsic ABC protein 3); AtSTAR1; NAP3 (ARABIDOPSIS THALIANA NON-INTRINSIC ABC PROTEIN 3); NAP3 (non-intrinsic ABC protein 3)	ABC transporter I family member 17	1.12204	0.697123	0.424913	up		12.0827	12.0929	-0.0102377	13.201	12.7838	0.417204
Solyc10g078660	AT2G44860		large subunit ribosomal protein L24e	1.12174	0.915741	0.206	up		13.7529	13.5242	0.228758	14.8512	14.4081	0.443137
Solyc08g023320	AT1G43260		hAT transposon superfamily protein	1.12155	1.03105	0.090501		up	6.59031	6.74179	-0.151486	7.69212	7.75875	-0.0666371
Solyc02g078010	AT1G28250		hypothetical protein	1.12124	0.922399	0.198842	up		10.8094	10.6482	0.161182	11.934	11.5602	0.373829
Solyc01g079320	AT1G02370		pentatricopeptide repeat-containing protein	1.12107	0.350192	0.770881	up		9.92072	9.66864	0.252079	11.0676	10.0197	1.04798
Solyc06g060170	AT4G33440		pectin lyase-like superfamily protein	1.12096	0.727059	0.393898	up		8.04454	8.04356	0.000981019	9.15014	8.76739	0.382751
Solyc02g021550	AT4G18040	AT.EIF4E1 (ARABIDOPSIS THALIANA EUKARYOTIC TRANSLATION INITATION FACTOR 4E1); CUM1 (CUCUMOVIRUS MULTIPLICATION 1); EIF4E (eukaryotic translation initiation factor 4E); eIF4E1 (eukaryotic translation Initiation Factor 4E1)	translation initiation factor eIF-4E	1.12063	0.882071	0.238554	up		11.7714	11.7785	-0.00710127	12.8961	12.6622	0.233963
Solyc12g095890	AT4G32850	nPAP (nuclear poly(a) polymerase); PAP(IV) (poly(A) polymerase IV); PAPS4 (poly(A) polymerase 4)	nuclear poly(a) polymerase	1.12012	0.972012	0.14811	up		7.27376	7.05601	0.21775	8.36293	8.01953	0.343391
Solyc04g082890	AT1G42990	ATBZIP60 (basic region/leucine zipper motif 60); BZIP60 (basic region/leucine zipper motif 60); BZIP60 (Bbasic region/leucine zipper motif 60)	bZIP transcription factor 60	1.11969	1.11089	0.00879667	up	up	13.4246	13.158	0.266538	14.5316	14.2549	0.276734
Solyc01g091310	AT4G00090		transducin/WD40 domain-containing protein	1.1194	1.09638	0.0230136	up	up	10.5067	10.3719	0.134739	11.6338	11.4941	0.139734
Solyc12g014170	AT1G06230	GTE4 (global transcription factor group E4)	transcription factor GTE4	1.11913	0.713271	0.405859	up		9.28943	9.02818	0.261254	10.4153	9.75467	0.660612
Solyc10g047640	AT1G51600	GATA28 (GATA TRANSCRIPTION FACTOR 28); TIFY2A; ZML2 (ZIM-LIKE 2)	GATA transcription factor 28	1.11891	0.928346	0.190563	up		11.0932	10.9524	0.140744	12.2281	11.916	0.312031
Solyc08g006590	AT5G10750		hypothetical protein	1.11841	0.771614	0.346795	up		10.2872	10.0882	0.198958	11.3928	10.8827	0.510109
Solyc07g065850	AT4G26550		Got1/Sft2-like vescicle transport protein	1.1182	1.00899	0.109213	up	up	11.7809	11.6365	0.144378	12.9079	12.6499	0.257986
Solyc06g076940	AT5G58740		nudC domain-containing protein	1.11814	0.857438	0.260702	up		11.7538	11.6246	0.129148	12.8793	12.4762	0.403102
Solyc06g063300	AT1G51550		F-box/kelch-repeat protein	1.11736	1.20502	-0.0876617	up	up	7.87364	7.67991	0.19373	8.9667	8.8776	0.0891016
Solyc04g007430	AT1G09530	PAP3 (PHYTOCHROME-ASSOCIATED PROTEIN 3); PIF3 (phytochrome interacting factor 3); POC1 (PHOTOCURRENT 1)	transcription factor PIF3	1.11697	1.24158	-0.124609	up	up	10.3025	10.3552	-0.0527035	11.4484	11.6191	-0.170701
Solyc12g096580	AT3G02050	ATKT4 (ARABIDOPSIS THALIANA POTASSIUM TRANSPORTER 4); ATKUP3; KUP3 (K+ uptake transporter 3)	potassium transporter KUP3p	1.11672	0.968411	0.148312	up		10.0579	9.82211	0.235808	11.186	10.8162	0.369873
Solyc00g021640	ATMG00290	RPS4 (mitochondrial ribosomal protein S4)		1.11555	1.18911	-0.0735641	up	up	11.1991	11.2205	-0.0214395	12.3315	12.4102	-0.0787607
Solyc10g080490	AT2G42130		putative plastid-lipid-associated protein	1.1149	1.0487	0.0662012	up	up	11.6823	11.6998	-0.0175575	12.7987	12.7485	0.0501981
Solyc02g085390	AT5G66750	ATDDM1; CHA1; CHR01 (CHROMATIN REMODELING 1); CHR1 (chromatin remodeling 1); DDM1 (DECREASED DNA METHYLATION 1); SOM1 (SOMNIFEROUS 1); SOM4	ATP-dependent DNA helicase DDM1	1.11478	1.34667	-0.23189	up	up	7.17578	7.17019	0.0055901	8.27758	8.50519	-0.227607
Solyc00g118690	ATMG01275	NAD1 (NADH DEHYDROGENASE 1); NAD1A (NADH dehydrogenase 1A); ND1 (NAD(P)H DEHYDROGENASE 1)		1.11447	1.09926	0.0152088	up	up	12.6892	12.842	-0.152851	13.7933	13.9248	-0.131552
Solyc01g109710	AT2G21620	RD2	dessication responsive protein	1.114	1.59607	-0.482077	up	up	12.3295	12.2029	0.126589	13.4353	13.7957	-0.360326
Solyc10g009400	AT5G27400		S-adenosyl-L-methionine-dependent methyltransferases superfamily protein	1.11292	1.02718	0.085739	up	up	9.15003	8.92534	0.224686	10.2617	9.96563	0.296057
Solyc12g044920	AT1G17500		ATPase E1-E2 type family protein / haloacid dehalogenase-like hydrolase family protein	1.11287	1.30375	-0.19088	up	up	8.10545	7.86295	0.242504	9.23565	9.16236	0.0732934
Solyc03g112300	AT5G63130		octicosapeptide/Phox/Bem1p domain-containing protein	1.11215	0.922073	0.190075	up		12.4385	12.2705	0.168	13.5484	13.178	0.370401
Solyc01g086650	AT5G40850	UPM1 (urophorphyrin methylase 1)	urophorphyrin methylase 1	1.1118	0.709815	0.401983	up		8.88608	8.67583	0.210248	10.0195	9.42702	0.59246
Solyc01g104240	AT1G10790		hypothetical protein	1.11153	1.09738	0.0141553	up	up	10.3863	10.1209	0.265427	11.5125	11.2441	0.268402
Solyc04g076670	AT1G09920		TRAF-type zinc finger-related protein	1.11129	1.12594	-0.014646	up	up	12.207	11.9864	0.220619	13.3079	13.0954	0.212411
Solyc12g010890	AT3G58630		sequence-specific DNA binding transcription factor	1.11043	1.06284	0.0475927	up	up	10.2094	10.048	0.16143	11.3304	11.1353	0.19512
Solyc11g022600	AT1G21150		transcription termination factor family protein	1.11003	0.95806	0.151967	up		9.51402	9.21499	0.299032	10.6285	10.1879	0.440659
Solyc06g007800	AT3G25120		mitochondrial import inner membrane translocase subunit Tim17/Tim22/Tim23 family protein	1.10996	1.26893	-0.158968	up	up	12.4092	12.3813	0.0279031	13.5023	13.6352	-0.132896
Solyc03g119520	AT3G02555		hypothetical protein	1.10953	1.05455	0.0549765	up	up	10.0137	9.61779	0.395913	11.1223	10.6801	0.442158
Solyc07g065690	AT4G26620		Sucrase/ferredoxin-like protein	1.10929	0.928158	0.181135	up		12.9074	12.7164	0.190969	14.0176	13.6491	0.368492
Solyc12g013690	AT5G05320		FAD/NAD(P)-binding oxidoreductase family protein	1.10893	0.822673	0.286255	up		9.91211	9.65694	0.25517	11.0296	10.5249	0.504746
Solyc12g100290	AT2G44150	ASHH3 (histone-lysine N-methyltransferase ASHH3); SDG7 (SET DOMAIN-CONTAINING PROTEIN 7)	histone-lysine N-methyltransferase ASHH3	1.10725	0.93898	0.16827	up		10.7344	10.6111	0.123269	11.8683	11.5958	0.272417
Solyc02g078390	AT1G65070		DNA mismatch repair protein MutS2	1.10723	1.30005	-0.192824	up	up	11.0641	10.7514	0.312743	12.212	12.0882	0.123811
Solyc01g057340				1.10701	0.918288	0.18872	up		9.82	9.67882	0.141181	10.9503	10.6158	0.334409
Solyc02g069380	AT3G55600		Membrane fusion protein Use1	1.10653	1.06399	0.042543	up	up	9.7379	9.56454	0.173354	10.8622	10.6333	0.228924
Solyc03g058420				1.10645	0.719314	0.387138	up		8.60097	8.58035	0.0206143	9.69654	9.30863	0.387908
Solyc08g066390	AT3G18380	DTF2 (DNA-BINDING TRANSCRIPTION FACTOR 2); SHH2 (SAWADEE homeodomain homolog 2)	sequence-specific DNA binding transcription factor	1.10618	1.01467	0.0915084	up	up	9.60964	9.51199	0.0976556	10.7304	10.5366	0.193875
Solyc05g054960	AT1G32580		putative plastid developmental protein DAG	1.10587	0.952245	0.153624	up		13.874	13.6832	0.190795	14.9621	14.6152	0.346871
Solyc09g055790				1.10531	1.24772	-0.142412	up	up	8.25107	8.10856	0.14251	9.32932	9.35491	-0.0255878
Solyc03g113520	AT5G62620		putative beta-1,3-galactosyltransferase	1.1052	0.654918	0.450286	up		10.7791	10.5688	0.210342	11.9213	11.2734	0.647928
Solyc02g085360	AT3G50660	AtDWF4; CLM (CLOMAZONE-RESISTANT); CYP90B1 (CYTOCHROME P450 90B1); DWF4 (DWARF 4); PSC1 (PARTIALLY SUPPRESSING COI1 INSENSITIVITY TO JA 1); SAV1 (SHADE AVOIDANCE 1); SNP2 (SUPPRESSOR OF NPH4 2)	cytochrome P450 90B1	1.10409	0.983007	0.121087	up		6.99886	6.99047	0.00839351	8.09581	7.96366	0.132153
Solyc04g076250				1.10389	0.853767	0.250122	up		10.0941	10.2412	-0.14715	11.2043	11.1124	0.0919432
Solyc10g080670	AT5G18130		hypothetical protein	1.10363	-0.0234297	1.12706	up		11.3338	11.2886	0.045132	12.4347	11.3336	1.10115
Solyc02g088520				1.10362	1.06304	0.0405737	up	up	6.55906	6.68922	-0.130159	7.65054	7.7225	-0.0719609
Solyc02g069120	AT5G22480		ZPR1 zinc-finger domain protein	1.10305	0.855481	0.247573	up		11.135	11.0145	0.120423	12.2423	11.9018	0.340472
Solyc07g065960	AT3G13310	DJC66 (DNA J protein C66)	chaperone DnaJ-domain containing protein	1.10286	0.485133	0.617724	up		10.4178	10.3745	0.0433668	11.5391	10.9001	0.639036
Solyc04g007490	AT5G35450		disease resistance RPP8-like protein 3	1.10258	1.08303	0.0195452	up	up	8.42407	8.64241	-0.218339	9.52361	9.76037	-0.236756
Solyc12g099310	AT3G17000	UBC32 (ubiquitin-conjugating enzyme 32)	ubiquitin-conjugating enzyme E2 32	1.10232	1.07505	0.02727	up	up	12.752	12.5783	0.173615	13.8511	13.6571	0.194
Solyc08g006010	AT3G62770	AtATG18a (autophagy 18a); ATG18a (autophagy 18a); PEUP2 (PEROXISOME UNUSUAL POSITIONING 2)	autophagy-related protein 18a	1.10207	0.85058	0.251493	up		9.02988	8.84559	0.184288	10.1296	9.72267	0.406907
Solyc03g078120	AT5G64060	anac103 (NAC domain containing protein 103); NAC103 (NAC domain containing protein 103)	NAC domain containing protein 103	1.10196	0.731612	0.370352	up		7.48533	7.25204	0.233286	8.56722	7.99926	0.567956
Solyc02g084550	AT3G51100		hypothetical protein	1.10176	1.03999	0.0617743	up	up	11.3762	11.105	0.271118	12.4899	12.1624	0.32755
Solyc03g043850	AT4G37830		cytochrome c oxidase subunit 6a	1.10174	1.33089	-0.229147	up	up	11.542	11.6171	-0.0750845	12.657	12.9405	-0.283569
Solyc07g045230	AT3G07660		hypothetical protein	1.1016	1.14797	-0.0463706	up	up	8.2594	7.98368	0.275715	9.35823	9.12341	0.234819
Solyc12g099960	AT1G16790		ribosomal protein-like protein	1.10044	1.37406	-0.273619		up	10.6024	10.5013	0.101031	11.7352	11.9006	-0.165424
Solyc01g098040	AT3G05100		S-adenosylmethionine-dependent methyltransferase domain-containing protein	1.10027	1.14523	-0.0449562	up	up	11.5363	11.3154	0.220883	12.6459	12.4703	0.175596
Solyc01g067070	AT5G48970		mitochondrial substrate carrier family protein	1.10004	1.09844	0.0016042	up	up	10.5376	10.2613	0.276351	11.6609	11.3946	0.266364
Solyc06g054440	AT4G15475		F-box/LRR-repeat protein 4	1.09983	0.958662	0.141168	up		8.64153	8.4801	0.161434	9.74742	9.45698	0.290436
Solyc07g053470	AT2G31060	EMB2785 (EMBRYO DEFECTIVE 2785)	elongation factor family protein	1.09982	1.107	-0.0071752	up	up	10.7045	10.4577	0.246736	11.8158	11.5871	0.228736
Solyc03g043610	ATMG01170	ATP6-2		1.09964	1.1947	-0.0950591	up	up	7.40951	7.11168	0.297831	8.4742	8.29944	0.174758
Solyc08g083300	AT4G10570	UBP9 (ubiquitin-specific protease 9)	ubiquitin-specific protease 9	1.09926	0.99109	0.108173	up		9.48335	9.25389	0.229462	10.597	10.2668	0.330195
Solyc08g077020	AT2G35290	SAUR79 (SMALL AUXIN UPREGULATED RNA 79)	hypothetical protein	1.09792	1.29311	-0.195194	up	up	8.20266	7.77508	0.427578	9.30308	9.06752	0.235559
Solyc02g067800	AT3G27650	LBD25 (LOB domain-containing protein 25)	LOB domain-containing protein 25	1.09618	0.269847	0.826336	up		6.51111	6.48285	0.0282623	7.61361	6.74062	0.872995
Solyc01g094170	AT4G00550	DGD2 (digalactosyl diacylglycerol deficient 2)	digalactosyldiacylglycerol synthase 2	1.09588	1.01275	0.0831354	up	up	11.4081	11.1498	0.258228	12.5159	12.1866	0.329351
Solyc12g044690	AT3G11710	ATKRS-1 (lysyl-tRNA synthetase 1)	Lysyl-tRNA synthetase	1.09545	1.36956	-0.274104	up	up	6.48385	6.39404	0.0898087	7.57458	7.75351	-0.178936
Solyc11g042880	AT2G41990		hypothetical protein	1.0951	1.14838	-0.0532792	up	up	8.74362	8.56993	0.173686	9.83016	9.70555	0.124609
Solyc02g088760	AT4G36420		ribosomal protein L12 family protein	1.09501	1.03869	0.0563242	up	up	11.1642	10.9767	0.187483	12.2722	12.0356	0.236672
Solyc02g022910	AT2G34770	ATFAH1 (ARABIDOPSIS FATTY ACID HYDROXYLASE 1); FAH1 (fatty acid hydroxylase 1)	fatty acid hydroxylase 1	1.09424	1.28816	-0.193915	up		5.92844	5.73478	0.193665	6.94466	6.99588	-0.0512148
Solyc03g120100	AT1G79900	ATMBAC2 (RABIDOPSIS MITOCHONDRIAL BASIC AMINO ACID CARRIER 2); BAC2	mitochondrial arginine transporter BAC2	1.09367	0.493321	0.600353	up		6.08665	6.15118	-0.064521	7.17093	6.58941	0.581514
Solyc01g102740	AT2G02450	ANAC034 (Arabidopsis NAC domain containing protein 34); ANAC035 (NAC domain containing protein 35); AtLOV1; LOV1 (LONG VEGETATIVE PHASE 1); NAC035 (NAC domain containing protein 35)	protein LONG VEGETATIVE PHASE 1	1.09287	0.781372	0.311501	up		8.0494	7.95747	0.0919274	9.13447	8.74881	0.385662
Solyc00g104730	AT3G15720		probable polygalacturonase	1.09249	1.15978	-0.0672904	up	up	5.28142	5.42102	-0.139596	6.32514	6.54552	-0.220378
Solyc09g075760	AT4G19600	CYCT1;4	cyclin-T1-4	1.09166	0.990818	0.100843	up		9.89681	9.67469	0.222118	10.9977	10.6775	0.320247
Solyc02g084220	AT5G66290		hypothetical protein	1.09046	0.843532	0.24693	up		9.24382	9.09061	0.153209	10.3321	9.94185	0.390264
Solyc02g085530	AT4G36680		pentatricopeptide repeat-containing protein	1.09018	0.489906	0.600272	up		7.34163	7.12214	0.219494	8.40892	7.61053	0.798388
Solyc03g121860	AT1G17530	ATTIM23-1 (translocase of inner mitochondrial membrane 23); TIM23-1 (translocase of inner mitochondrial membrane 23)	translocase of inner mitochondrial membrane 23	1.09	1.01415	0.0758549	up	up	12.0878	11.9497	0.138149	13.1746	12.9528	0.221815
Solyc02g093840	AT3G26000		F-box protein SKIP14	1.0888	1.05673	0.0320715	up	up	6.70998	6.61568	0.0943076	7.78041	7.65723	0.123184
Solyc01g097640	AT1G06720		BMS1 domain-containing protein	1.08794	0.889309	0.198631	up		9.48152	9.15968	0.321838	10.5723	10.0539	0.518402
Solyc10g078270	AT5G07050	UMAMIT9 (Usually multiple acids move in and out Transporters 9)	nodulin MtN21 /EamA-like transporter family protein	1.08785	1.3841	-0.296249	up	up	8.29841	7.59813	0.700281	9.36227	8.96093	0.401341
Solyc07g061950	AT1G53590	NTMC2T6.1; NTMC2TYPE6.1	N-terminal-TM-C2 domain type 6 protein	1.08734	0.9565	0.130844	up		10.7455	10.6686	0.0769526	11.8594	11.6578	0.201583
Solyc02g074590	AT3G51130		hypothetical protein	1.08718	1.23936	-0.152182	up	up	8.98016	8.87049	0.109666	10.0662	10.091	-0.0248062
Solyc01g008460	AT4G05450	ATMFDX1 (ARABIDOPSIS MITOCHONDRIAL FERREDOXIN 1); MFDX1 (mitochondrial ferredoxin 1)	mitochondrial ferredoxin 1	1.08706	0.877033	0.21003	up		10.4875	10.2098	0.27772	11.5791	11.1007	0.478446
Solyc02g092010	AT3G49725		GTP-binding protein, HflX	1.08625	0.752301	0.333951	up		11.4881	11.4087	0.0793786	12.5883	12.1843	0.40406
Solyc12g009840	AT1G15690	AtAVP1; ATAVP3 (ARABIDOPSIS THALIANA V-PPASE 3); AtVHP1;1; AVP-3; AVP1; FUGU5 (FUGU 5); VHP1	Pyrophosphate-energized vacuolar membrane proton pump 1	1.08619	1.07883	0.00735342	up	up	9.02685	8.7557	0.271152	10.1031	9.86259	0.240537
Solyc00g201060				1.0857	1.27129	-0.185591	up	up	11.2774	11.0492	0.228197	12.3784	12.3187	0.0596854
Solyc12g088350				1.08561	1.50863	-0.423021	up	up	7.08035	6.74976	0.330592	8.13919	8.23541	-0.0962201
Solyc10g084650	AT2G37520		acyl-CoA N-acyltransferase with RING/FYVE/PHD-type zinc finger domain-containing protein	1.08486	1.46788	-0.38302	up	up	8.78909	8.50963	0.279461	9.88963	9.97992	-0.0902866
Solyc11g056320				1.08476	1.45341	-0.368656	up	up	13.5716	13.3417	0.229874	14.6269	14.7579	-0.130923
Solyc06g054540	AT5G18650	MIEL1 (MYB30-Interacting E3 Ligase 1)	MYB30-Interacting E3 ligase1	1.08443	1.77782	-0.693394	up	up	8.60899	8.8348	-0.225812	9.68477	10.6187	-0.933965
Solyc11g018560	AT4G23620		ribosomal L25/TL5/CTC N-terminal 5S rRNA binding domain-containing protein	1.0842	0.788156	0.296044	up		9.80231	9.57316	0.22915	10.8915	10.3928	0.4987
Solyc03g044550				1.08419	1.51915	-0.434969	up	up	8.54785	7.96777	0.580078	9.60695	9.45962	0.14733
Solyc11g072250	AT3G07730		hypothetical protein	1.08415	1.10986	-0.0257083	up	up	5.99771	6.20772	-0.210005	7.09937	7.31055	-0.211178
Solyc02g030100	AT4G19490	ATVPS54 (ARABIDOPSIS THALIANA VPS54 HOMOLOG); VPS54	protein VPS54	1.08371	1.17304	-0.0893272	up	up	7.13009	7.08758	0.042507	8.21036	8.26394	-0.0535789
Solyc04g080300	AT1G75180		Erythronate-4-phosphate dehydrogenase family protein	1.08306	0.818965	0.264099	up		11.5804	11.4846	0.095883	12.6741	12.3263	0.347787
Solyc06g049060	AT3G10915		reticulon-like protein B16	1.08286	0.853683	0.229173	up		9.2054	9.13835	0.0670542	10.2933	9.99768	0.29566
Solyc03g083080				1.08272	1.06944	0.013274	up		8.87617	9.02433	-0.148165	10.0465	10.1841	-0.137619
Solyc03g063340	AT2G42120	POLD2 (DNA polymerase delta small subunit)	DNA polymerase delta subunit 2	1.08217	1.06342	0.0187515	up	up	11.8204	11.6862	0.134148	12.9077	12.7584	0.149318
Solyc05g007720				1.08167	1.11865	-0.0369787	up	up	7.1248	6.72959	0.395209	8.16666	7.83645	0.330208
Solyc08g066040	AT2G25890		Oleosin-like protein	1.08165	1.03076	0.0508902	up	up	9.51744	9.29328	0.224158	10.5942	10.3259	0.268259
Solyc11g069640	AT1G08080	ACA7 (alpha carbonic anhydrase 7); ATACA7 (A. THALIANA ALPHA CARBONIC ANHYDRASE 7)	alpha carbonic anhydrase 7	1.08097	0.607846	0.47312	up		8.90904	8.17009	0.738948	9.97805	8.77901	1.19904
Solyc09g066130	AT1G06730		pfkB-type carbohydrate kinase-like protein	1.0805	1.11899	-0.0384888	up	up	10.3816	10.3621	0.0195151	11.4751	11.5186	-0.0434821
Solyc08g023600				1.0804	1.16708	-0.0866847	up	up	7.64794	7.37614	0.271804	8.70253	8.52785	0.174678
Solyc01g098080	AT5G27950		kinesin motor protein-like protein	1.0802	1.47193	-0.391726	up	up	8.97505	8.84756	0.127488	10.0642	10.3278	-0.263557
Solyc04g007340	AT1G25370		hypothetical protein	1.08006	0.483477	0.596579	up		9.75127	9.59595	0.155323	10.8301	10.0864	0.743742
Solyc04g050720	AT1G43770		RING/FYVE/PHD zinc finger-containing protein	1.07982	0.888327	0.19149	up		8.13964	8.00012	0.139524	9.20653	8.87988	0.326643
Solyc01g107860	AT4G36910	CBSX1 (CBS domain containing protein 1); CDCP2 (CYSTATHIONE [BETA]-SYNTHASE DOMAIN-CONTAINING PROTEIN 2); LEJ2 (LOSS OF THE TIMING OF ET AND JA BIOSYNTHESIS 2)	CBS domain-containing protein CBSX1	1.07966	0.785639	0.294018	up		12.1389	12.1184	0.0204452	13.221	12.8994	0.321581
Solyc06g073230	AT3G49640		aldolase-type TIM barrel family protein	1.07911	1.20834	-0.129235	up	up	9.45273	9.3075	0.145231	10.5352	10.519	0.0162261
Solyc10g086280	AT5G03380		heavy metal transport/detoxification domain-containing protein	1.07901	0.711117	0.367889	up		11.9685	11.2065	0.761911	13.0853	12.0209	1.06441
Solyc02g067060	AT3G01040	GAUT13 (galacturonosyltransferase 13)	putative galacturonosyltransferase 13	1.0788	0.9393	0.139501	up		6.88004	7.03262	-0.152582	7.97713	7.96217	0.0149555
Solyc01g107370	AT5G59845		gibberellin-regulated protein	1.07878	1.249	-0.17022	up	up	10.5302	10.6516	-0.121426	11.6352	11.8991	-0.263894
Solyc12g009810	AT4G16710		glycosyltransferase family protein 28	1.07868	1.21014	-0.131463	up	up	12.6287	12.6497	-0.0210072	13.6941	13.8537	-0.159684
Solyc04g054410	AT5G65180		ENTH/VHS family protein	1.07858	0.905158	0.173424	up		7.39763	7.12378	0.273848	8.46656	8.04307	0.423499
Solyc07g049450	AT1G04980	ATPDI10 (ARABIDOPSIS THALIANA PROTEIN DISULFIDE ISOMERASE 10); ATPDIL2-2 (PDI-like 2-2); PDI10 (PROTEIN DISULFIDE ISOMERASE); PDIL2-2 (PDI-like 2-2)	protein disulfide-isomerase like 2-2	1.0775	1.09204	-0.0145416	up	up	12.9766	12.7931	0.183489	14.036	13.8841	0.151986
Solyc11g066840	AT5G22650	ATHD2 (ARABIDOPSIS HISTONE DEACETYLASE 2); ATHD2B; HD2 (HISTONE DEACETYLASE 2); HD2B (histone deacetylase 2B); HDA4; HDT02; HDT2	histone deacetylase HDT2	1.07685	0.941679	0.135168	up		13.121	13.0041	0.116928	14.1889	13.935	0.253839
Solyc07g006190	AT2G23890		HAD-superfamily hydrolase, subfamily IG, 5'-nucleotidase	1.07683	1.21017	-0.13334	up	up	9.01828	8.85031	0.167968	10.1077	10.0685	0.039151
Solyc06g005570	AT2G32910		DCD (Development and Cell Death) domain protein	1.07682	1.11712	-0.0402919	up	up	11.588	11.2012	0.386794	12.6776	12.3369	0.340702
Solyc02g083800	AT4G36020	AtCSP1; CSDP1 (cold shock domain protein 1); CSP1 (cold shock protein 1)	cold shock protein 1	1.07632	0.532772	0.543552	up		6.72579	6.8298	-0.104016	7.75948	7.3769	0.382575
Solyc04g016520	AT2G41490	GPT (UDP-glcnac-adolichol phosphate glcnac-1-p-transferase)	UDP-GlcNAc:dolichol phosphate N-acetylglucosamine-1-phosphate transferase	1.07579	1.00845	0.0673351	up	up	11.618	11.3612	0.256812	12.6953	12.3839	0.311406
Solyc04g079850	AT1G19290		pentatricopeptide repeat-containing protein	1.07521	0.780793	0.294419	up		7.20437	7.17135	0.0330211	8.25542	7.9449	0.310523
Solyc07g041290	AT3G13980		hypothetical protein	1.07519	1.32899	-0.253797	up	up	9.04664	8.85086	0.195786	10.1176	10.1746	-0.0569937
Solyc10g006130	AT1G50640	ATERF3; ERF3 (ethylene responsive element binding factor 3)	ethylene-responsive transcription factor 3	1.07496	0.80498	0.269981	up		11.761	11.593	0.167972	12.8238	12.4001	0.423665
Solyc01g088620	AT1G02180		ferredoxin-like protein	1.0745	0.987427	0.0870715	up		9.64965	9.52816	0.121489	10.7241	10.5105	0.213553
Solyc06g051450				1.07442	1.17918	-0.104763		up	10.4182	10.325	0.0931132	11.508	11.5239	-0.0159364
Solyc03g082600	AT5G53560	ATB5-A; ATCB5-E (ARABIDOPSIS CYTOCHROME B5 ISOFORM E); B5 #2; CB5-E (cytochrome B5 isoform E)	cytochrome B5 isoform E	1.07424	0.823317	0.250919	up		13.7837	13.7203	0.0634584	14.8427	14.512	0.330698
Solyc01g010570	AT2G02880		mucin-related protein	1.07406	1.1329	-0.0588369	up	up	10.3922	10.1046	0.287644	11.4753	11.2499	0.225376
Solyc05g006430	AT1G70140	ATFH8 (formin 8); FH8 (formin 8)	formin-like protein 8	1.07358	0.357916	0.715661	up		6.74112	6.61065	0.130473	7.79239	6.97428	0.818103
Solyc10g080370				1.07347	0.777742	0.295724	up		13.6872	13.8494	-0.162135	14.6948	14.5638	0.130985
Solyc06g074620	AT2G27830		hypothetical protein	1.07344	0.747102	0.32634	up		7.71008	8.04234	-0.33226	8.7734	8.7645	0.00889274
Solyc00g085370				1.07316	1.72208	-0.648923	up	up	9.61393	8.90137	0.712556	10.6798	10.6173	0.0625717
Solyc12g006650	AT5G20170		RNA polymerase II transcription mediator	1.07242	1.01053	0.0618905	up	up	10.4963	10.4258	0.0705425	11.578	11.4585	0.119537
Solyc01g081210	AT1G31350	KUF1 (KAR-UP F-box 1)	KAR-UP F-box 1	1.07236	0.910128	0.162232	up		8.50382	8.41523	0.0885927	9.57635	9.32692	0.249426
Solyc08g013670	AT5G64040	PSAN	photosystem I reaction center subunit N	1.07212	1.44249	-0.37037	up	up	14.1132	14.286	-0.17278	15.1846	15.6353	-0.450704
Solyc08g061270	AT1G72510		hypothetical protein	1.07189	0.644747	0.427146	up		12.6474	12.7062	-0.0587949	13.7215	13.3457	0.375733
Solyc03g005380	AT5G43670		sec23/sec24-like transport protein	1.07168	0.957689	0.113992	up		7.90038	7.66687	0.233513	8.95756	8.61479	0.342778
Solyc11g018750				1.0716	1.22955	-0.157949	up	up	8.19418	7.85378	0.340406	9.26849	9.07215	0.196338
Solyc01g080270	AT4G14290		alpha/beta-hydrolase family protein	1.0716	0.689192	0.382412	up		7.7652	7.65173	0.113466	8.82648	8.34826	0.478222
Solyc12g100060	AT3G12630	SAP5 (stress associated protein 5)	E3 ligase SAP5	1.07148	1.32154	-0.250056	up	up	13.8227	13.6712	0.151482	14.8852	14.9532	-0.0679862
Solyc09g091780	AT5G48820	ICK6 (inhibitor/interactor with cyclin-dependent kinase); KRP3 (KIP-RELATED PROTEIN 3)	cyclin-dependent kinase inhibitor 3	1.07146	0.804097	0.267361	up		9.77658	9.64466	0.131923	10.8546	10.4362	0.418467
Solyc06g053170	AT5G53560	ATB5-A; ATCB5-E (ARABIDOPSIS CYTOCHROME B5 ISOFORM E); B5 #2; CB5-E (cytochrome B5 isoform E)	cytochrome B5 isoform E	1.07127	0.801926	0.269344	up		8.64719	8.72783	-0.0806309	9.71112	9.54316	0.167961
Solyc06g066800	AT1G64980	CDI (cadmium 2+ induced)	putative nucleotide-diphospho-sugar transferase	1.07111	0.341497	0.729617	up		11.484	11.4505	0.0334292	12.5423	11.8213	0.721041
Solyc03g115650	AT1G13950	ATELF5A-1 (EUKARYOTIC ELONGATION FACTOR 5A-1); EIF-5A; EIF5A (EUKARYOTIC ELONGATION FACTOR 5A); ELF5A-1 (eukaryotic elongation factor 5A-1)	translation initiation factor eIF-5A	1.07082	0.822534	0.248287	up		14.9587	14.2834	0.675318	15.9807	15.0529	0.927852
Solyc06g036260	AT4G25700	B1; BCH1 (BETA CAROTENOID HYDROXYLASE 1); BETA-OHASE 1 (beta-hydroxylase 1); chy1	beta-carotene 3-hydroxylase 1	1.06959	0.698433	0.371158	up		11.629	11.5355	0.0934689	12.7097	12.2281	0.481627
Solyc11g010490	AT4G24610		hypothetical protein	1.06879	1.05592	0.0128671	up	up	11.1946	11.0519	0.142739	12.2762	12.1348	0.141418
Solyc02g080990	AT4G04350	EMB2369 (EMBRYO DEFECTIVE 2369)	tRNA synthetase class I (I, L, M and V) family protein	1.06833	1.32339	-0.255058	up	up	7.78444	7.61298	0.17146	8.83167	8.91782	-0.0861489
Solyc08g062700	AT4G33060	AtCYP57; CYP57 (cyclophilin 57)	cyclophilin-like peptidyl-prolyl cis-trans isomerase family protein	1.06826	1.24327	-0.175009	up	up	9.56399	9.38405	0.179942	10.6403	10.6257	0.0145472
Solyc01g006890	AT3G11760		hypothetical protein	1.06808	1.11219	-0.0441055	up	up	10.514	10.3895	0.124453	11.5911	11.5242	0.0668284
Solyc03g043630	AT2G07715		60S ribosomal protein L2-like protein	1.06782	1.31997	-0.252152	up	up	11.2193	10.9504	0.268837	12.2973	12.2889	0.00847209
Solyc04g057990	AT1G21580		zinc finger CCCH domain-containing protein	1.06723	1.1495	-0.0822717	up	up	10.9038	10.7119	0.191925	12.0219	11.9067	0.115176
Solyc06g084210	AT4G32640		sec24-like transport protein	1.06722	1.11437	-0.0471513	up	up	11.2347	10.9641	0.270575	12.3075	12.0905	0.21697
Solyc02g066950	AT1G69830	AMY3 (alpha-amylase-like 3); ATAMY3 (ALPHA-AMYLASE-LIKE 3)	alpha-amylase-like 3	1.06676	1.05407	0.0126947	up	up	12.5421	12.5401	0.00199619	13.5988	13.5881	0.0107361
Solyc02g083760	AT4G38660		pathogenesis-related thaumatin-like protein	1.06668	1.08714	-0.0204607	up	up	13.1858	13.0168	0.168964	14.215	14.0988	0.116256
Solyc08g078220	AT5G47310		PPPDE putative thiol peptidase family protein	1.06588	1.08566	-0.0197796	up	up	11.7959	11.577	0.218932	12.8702	12.6714	0.198809
Solyc01g067710	AT3G05030	ATNHX2; NHX2 (sodium hydrogen exchanger 2)	K+/H+ exchanger	1.06577	1.29733	-0.231561	up	up	9.99398	9.62686	0.367128	11.0662	10.9362	0.129994
Solyc06g050810	AT3G56180		hypothetical protein	1.0654	1.55553	-0.490136	up	up	10.5569	10.3931	0.163816	11.6347	11.9757	-0.341046
Solyc10g018840	ATCG00280	PSBC (photosystem II reaction center protein C)		1.0654	1.11965	-0.0542571	up	up	9.73121	9.72042	0.0107905	10.8036	10.8452	-0.041563
Solyc04g077500	AT1G44920		hypothetical protein	1.06491	1.11709	-0.0521845	up	up	12.6115	12.4239	0.187642	13.663	13.5362	0.126787
Solyc10g018640	AT3G60520		hypothetical protein	1.06485	0.792601	0.27225	up		6.60584	6.61275	-0.00690979	7.68555	7.38142	0.304127
Solyc02g071680	AT1G29670		GDSL esterase/lipase	1.06485	1.26137	-0.196524	up	up	13.4636	13.1924	0.271251	14.5102	14.4215	0.0886365
Solyc08g068030	AT2G25730		hypothetical protein	1.06433	1.39707	-0.332739	up	up	6.91778	6.58639	0.331386	7.98217	7.95076	0.0314134
Solyc06g066300	AT5G62030		diphthamide synthesis DPH2 family protein	1.06417	0.951371	0.112802	up		9.74426	9.49277	0.251498	10.8209	10.4615	0.359386
Solyc06g053140	AT4G27700		rhodanese-like domain-containing protein	1.06384	1.2304	-0.166552	up	up	11.9257	12.0127	-0.0869312	12.9899	13.232	-0.242122
Solyc05g048810	AT1G01760	AtTAD1; TAD1 (ortholog of yeast Tad1)	adenosine-deaminase	1.06375	1.06825	-0.00450079	up	up	9.61358	9.43912	0.174462	10.6795	10.5067	0.172823
Solyc01g103650	AT1G34340		alpha/beta-hydrolase domain-containing protein	1.06337	1.95112	-0.887743		up	6.82109	6.80731	0.0137746	7.8817	8.75717	-0.875465
Solyc08g077970	AT4G17010		hypothetical protein	1.06294	1.04538	0.0175564	up	up	8.98856	8.88198	0.106576	10.0523	9.92316	0.129123
Solyc03g097980	AT1G31930	XLG3 (extra-large GTP-binding protein 3)	extra-large GTP-binding protein 3	1.06284	0.806033	0.256809	up		9.88885	9.77588	0.112972	10.993	10.6122	0.380873
Solyc12g098310	AT5G48820	ICK6 (inhibitor/interactor with cyclin-dependent kinase); KRP3 (KIP-RELATED PROTEIN 3)	cyclin-dependent kinase inhibitor 3	1.06244	0.916378	0.146062	up		11.0004	10.8669	0.133473	12.0751	11.8038	0.271255
Solyc06g074050	AT2G27260		late embryogenesis abundant hydroxyproline-rich glycoprotein	1.06234	1.01455	0.0477914	up	up	9.87405	9.77161	0.102436	10.9367	10.7929	0.143751
Solyc01g108620	AT2G15695		hypothetical protein	1.06222	1.09631	-0.0340909	up	up	9.21612	9.09569	0.120423	10.2797	10.1999	0.0797951
Solyc12g015840	AT4G17140		pleckstrin homology (PH) domain-containing protein	1.06184	1.36297	-0.301132	up	up	7.81456	6.87953	0.935033	8.87881	8.26904	0.60977
Solyc12g036710				1.06167	1.36148	-0.299807	up	up	8.6675	8.55061	0.116887	9.70053	9.92622	-0.225687
Solyc10g005480	AT4G21510	AtFBS2; FBS2 (F-box stress induced 2)	F-box stress induced protein 2	1.06142	1.08657	-0.0251503	up	up	8.91865	8.43065	0.488001	9.97777	9.53768	0.440088
Solyc06g052050	AT5G42020	BIP (luminal binding protein); BIP2	Luminal-binding protein 2	1.06138	1.23378	-0.172405	up	up	6.4697	6.74617	-0.276469	7.5735	7.96474	-0.391233
Solyc06g050820	AT2G40430		hypothetical protein	1.06032	1.097	-0.0366875	up	up	5.94519	5.88562	0.0595752	7.00416	6.97127	0.0328927
Solyc02g062940	AT5G66730	ENY (ENHYDROUS); IDD1 (INDETERMINATE DOMAIN 1)	C2H2-like zinc finger protein	1.06029	0.859053	0.201236	up		12.6161	12.3413	0.274876	13.6851	13.1941	0.490991
Solyc11g006210				1.05996	1.07987	-0.0199173	up	up	5.69013	5.8769	-0.186762	6.73696	6.92169	-0.184727
Solyc01g015020	AT5G19900		putative PRLI-interacting factor	1.05959	0.781536	0.278053	up		11.5028	11.2606	0.242273	12.5765	12.0761	0.500489
Solyc10g078480	AT1G16570		UDP-glycosyltransferase superfamily protein	1.05951	1.01425	0.0452624	up	up	9.08884	8.8749	0.213946	10.1495	9.88487	0.264633
Solyc01g097190	AT3G04710	TPR10 (tetratricopeptide repeat 10)	carboxylate clamp-tetratricopeptide repeat protein	1.05936	1.05931	4.451e-05	up	up	11.5103	11.3932	0.117164	12.5895	12.4769	0.112574
Solyc01g096880	AT2G26690	AtNPF6.2; NPF6.2 (NRT1/ PTR family 6.2)	nitrate transporter 1.4	1.05838	0.965777	0.0926063	up		10.1172	10.6005	-0.483245	11.1627	11.5702	-0.407513
Solyc02g085370				1.05838	0.862636	0.19574	up		8.60818	8.56393	0.0442468	9.65988	9.43146	0.228415
Solyc03g005090	AT3G01750		ankyrin repeat-containing protein	1.05808	0.886184	0.171895	up		11.0989	10.8268	0.272165	12.1677	11.7242	0.443534
Solyc07g064770				1.05775	1.11729	-0.0595435		up	9.88095	10.0793	-0.198304	10.9091	11.2148	-0.305673
Solyc06g053490	AT2G31725		hypothetical protein	1.05765	0.634501	0.423151	up		8.51243	8.428	0.0844318	9.55385	9.05917	0.494676
Solyc12g076300				1.05743	1.54906	-0.491632	up	up	6.50663	5.63966	0.866974	7.53253	7.13066	0.401867
Solyc10g024310	AT5G26860	LON1 (lon protease 1); LON_ARA_ARA	lon protease 1	1.05739	0.890834	0.166557	up		9.40685	9.28161	0.125241	10.4595	10.1756	0.283907
Solyc12g042190				1.0571	1.40896	-0.351858	up		5.51875	5.27914	0.239609	6.49757	6.63393	-0.136357
Solyc06g063000	AT1G17370	UBP1B (oligouridylate binding protein 1B)	oligouridylate binding protein 1B	1.05694	1.04355	0.0133875	up	up	13.1656	12.8867	0.27895	14.2124	13.9142	0.29815
Solyc09g018090				1.05612	1.66907	-0.612943		up	9.70763	8.63104	1.07659	10.7649	10.3009	0.463949
Solyc03g033950	AT1G31870		hypothetical protein	1.05556	1.15076	-0.0952019	up	up	12.4811	12.2198	0.26127	13.5302	13.3628	0.167448
Solyc02g091640	AT4G37920		hypothetical protein	1.0553	0.878764	0.176532	up		10.5793	10.4426	0.136719	11.6384	11.3274	0.31094
Solyc07g063160	AT3G15352	ATCOX17 (ARABIDOPSIS THALIANA CYTOCHROME C OXIDASE 17); COX17 (cytochrome c oxidase 17)	cytochrome c oxidase 17	1.05465	0.802248	0.2524	up		11.6051	11.3699	0.23528	12.6665	12.1805	0.486013
Solyc07g041780	AT2G06010	ORG4 (OBP3-responsive gene 4)	OBP3-responsive protein 4	1.05438	0.967492	0.0868881	up		9.68204	9.59491	0.087128	10.7455	10.5664	0.179096
Solyc01g105120	AT5G64170	LNK1 (night light-inducible and clock-regulated 1)	dentin sialophosphoprotein-like protein	1.05427	1.38814	-0.333865	up	up	11.2262	10.9162	0.310013	12.2851	12.3182	-0.0331865
Solyc04g008750	AT5G63670	SPT42 (SPT4 homolog 2)	transcription elongation factor SPT4-2	1.05426	1.0718	-0.0175416	up	up	11.4983	11.3343	0.164007	12.5672	12.4215	0.14568
Solyc06g051730	AT2G40090	ATATH9 (ABC2 homolog 9); ATH9 (ABC2 homolog 9)	ATH family protein ABC2-like 9	1.05383	1.20621	-0.152381	up	up	9.87583	9.65453	0.2213	10.9386	10.8685	0.0701015
Solyc11g065640	AT4G21090	ATMFDX2 (ARABIDOPSIS MITOCHONDRIAL FERREDOXIN 2); MFDX2 (MITOCHONDRIAL FERREDOXIN 2)	ferredoxin 2	1.05314	0.957383	0.095758	up		9.6082	9.36955	0.238648	10.667	10.3306	0.336348
Solyc07g056120	AT5G03780	TRFL10 (TRF-like 10)	protein TRF-like 10	1.05233	1.08058	-0.0282467	up	up	9.57714	9.30037	0.276764	10.6311	10.3745	0.256612
Solyc07g005290				1.05206	1.27622	-0.224156	up	up	10.7164	10.4308	0.285514	11.7829	11.7217	0.0611418
Solyc03g025930	AT3G48880		F-box/LRR-repeat protein	1.05186	0.978885	0.0729733	up		8.37773	8.27663	0.101097	9.42165	9.25021	0.171442
Solyc02g092390	AT3G49890		hypothetical protein	1.05186	0.984593	0.0672631	up		8.32647	8.23917	0.0873007	9.36579	9.21482	0.150973
Solyc11g030570	ATMG00580	NAD4 (NADH dehydrogenase subunit 4)		1.05151	0.92425	0.127263	up		13.2542	13.1406	0.113648	14.2843	14.0181	0.266193
Solyc10g006870	AT5G54380	THE1 (THESEUS1)	receptor-like protein kinase THESEUS 1	1.05143	1.20181	-0.150386	up	up	9.73127	9.73265	-0.0013797	10.7882	10.9693	-0.181135
Solyc05g018340	AT4G28990		RNA-binding-related protein	1.05122	1.04562	0.00559883		up	10.9247	10.7033	0.221462	11.9791	11.7754	0.203677
Solyc00g280110	AT3G55240		hypothetical protein	1.05004	0.577858	0.472183	up		7.44985	7.93154	-0.481687	8.4706	8.5371	-0.0665032
Solyc08g062500	AT5G20610		hypothetical protein	1.04993	1.17982	-0.129898	up	up	10.8732	10.5437	0.329441	11.9417	11.7524	0.189327
Solyc04g076540	AT1G58250	HPS4 (hypersensitive to Pi starvation 4); SAB (SABRE)	protein SABRE	1.0493	1.24389	-0.194586	up	up	10.4729	10.2568	0.21611	11.5452	11.5195	0.0257123
Solyc04g074760	AT4G09060		hypothetical protein	1.04924	1.08081	-0.0315699	up	up	8.10356	7.97447	0.129085	9.12406	9.04398	0.0800762
Solyc04g054170	AT5G64930	CPR5 (CONSTITUTIVE EXPRESSION OF PR GENES 5); HYS1 (HYPERSENESCENCE 1)	protein CPR-5	1.04912	1.02852	0.0205917	up	up	9.24629	9.08624	0.160052	10.2992	10.1289	0.17033
Solyc09g018830	AT4G02600	ATMLO1 (MILDEW RESISTANCE LOCUS O 1); MLO1	MLO-like protein 1	1.04808	0.617323	0.430755	up		8.1571	7.07212	1.08498	9.19895	7.68204	1.51691
Solyc04g007180	AT1G68550	CRF10 (cytokinin response factor 10)	ethylene-responsive transcription factor ERF118	1.04785	0.518688	0.529162	up		11.0211	10.8311	0.18996	12.1003	11.3911	0.709173
Solyc04g008300	AT1G65950		protein kinase superfamily protein	1.04771	0.921485	0.12622	up		9.35881	9.15824	0.200579	10.4135	10.0862	0.327339
Solyc08g069060	AT1G77810		beta-1,3-galactosyltransferase 7	1.04662	1.00654	0.040073	up	up	10.2355	9.91318	0.322327	11.2861	10.9483	0.337822
Solyc02g014200				1.04657	1.2969	-0.250326		up	6.40831	5.67506	0.73325	7.48112	6.95667	0.524449
Solyc04g015080	AT2G22260	ALKBH2 (homolog of E. coli alkB)	DNA repair protein ALKBH2	1.04628	0.75009	0.296185	up		7.80544	7.67495	0.130492	8.83725	8.41967	0.41758
Solyc11g068910	AT1G15340	MBD10 (methyl-CPG-binding domain 10)	methyl-CPG-binding domain 10	1.04618	1.1556	-0.109426	up	up	7.54641	7.39722	0.149185	8.57757	8.55682	0.0207494
Solyc07g040730	AT5G11970		hypothetical protein	1.0461	1.01735	0.0287474	up	up	13.939	13.822	0.117023	14.9686	14.7965	0.17217
Solyc11g005790	AT1G48880	TBL7 (TRICHOME BIREFRINGENCE-LIKE 7)	protein trichome berefringence-like 7	1.04597	1.01711	0.0288534	up	up	8.13746	7.88353	0.253925	9.17764	8.90937	0.268266
Solyc03g059010	AT3G58560		carbon catabolite repressor protein 4-like 1	1.04408	0.932981	0.111104	up		9.42218	9.22016	0.202022	10.4776	10.1812	0.296304
Solyc07g008750	AT5G25080		Sas10/Utp3/C1D family protein	1.04396	0.749657	0.2943	up		9.5121	9.40352	0.10858	10.5622	10.1509	0.411314
Solyc10g085960	AT3G09590		putative pathogenesis-related protein	1.04358	1.38523	-0.341649	up	up	7.19985	6.88493	0.314921	8.23504	8.28309	-0.0480437
Solyc09g066460	AT2G20470		AGC (cAMP-dependent, cGMP-dependent and protein kinase C) kinase family protein	1.04327	0.831905	0.211363	up		10.656	10.53	0.126023	11.7077	11.3795	0.328209
Solyc01g111060	AT4G38800	ATMTAN1 (ARABIDOPSIS METHYLTHIOADENOSINE NUCLEOSIDASE 1); ATMTN1 (ARABIDOPSIS METHYLTHIOADENOSINE NUCLEOSIDASE 1); MTAN1 (METHYLTHIOADENOSINE NUCLEOSIDASE 1); MTN1 (methylthioadenosine nucleosidase 1)	methylthioadenosine nucleosidase 1	1.04312	0.940415	0.102708	up		13.3203	13.1415	0.178824	14.3537	14.0698	0.28385
Solyc02g081480	AT1G66920		putative serine/threonine protein kinase	1.04283	0.98417	0.0586561	up		8.60773	8.4161	0.191624	9.64534	9.42105	0.224293
Solyc06g070950	AT3G47780	ABCA7 (ATP-binding cassette A7); ATATH6 (A. THALIANA ABC2 HOMOLOG 6); ATH6 (ABC2 homolog 6)	ABC transporter A family member 7	1.04193	1.15524	-0.113307	up	up	5.90816	5.90464	0.00352787	6.93643	7.02925	-0.0928191
Solyc05g008040	AT2G01440		DEAD/DEAH box RNA helicase family protein	1.04185	1.18767	-0.145818	up	up	9.60831	9.45955	0.148759	10.6592	10.6622	-0.00299895
Solyc12g056410	AT3G61060	AtPP2-A13 (phloem protein 2-A13); PP2-A13 (phloem protein 2-A13)	phloem protein 2-A13	1.04166	0.784787	0.25687	up		13.2213	12.9759	0.245408	14.2454	13.7454	0.499996
Solyc02g087850	AT3G28850		Glutaredoxin-like protein	1.04155	1.03199	0.00955817	up	up	10.9201	10.8283	0.0917478	11.9758	11.8955	0.0803135
Solyc01g096120	AT3G61850	DAG1 (dof affecting germination 1)	Dof zinc finger protein DOF3.7	1.04128	0.895213	0.146065	up		7.46002	7.48314	-0.0231153	8.47453	8.36255	0.111982
Solyc09g090090	AT1G08650	ATPPCK1 (PHOSPHOENOLPYRUVATE CARBOXYLASE KINASE 1); PPCK1 (phosphoenolpyruvate carboxylase kinase 1)	phosphoenolpyruvate carboxylase kinase 1	1.0411	1.16776	-0.12666	up	up	8.55064	8.45034	0.100303	9.57824	9.6204	-0.0421625
Solyc04g078200	AT5G59845		gibberellin-regulated protein	1.04091	1.5035	-0.462594	up	up	13.5609	13.4051	0.155816	14.597	14.8676	-0.270579
Solyc11g005000	AT1G77350		hypothetical protein	1.04077	0.972135	0.068639	up		12.9178	12.8891	0.0286885	13.9408	13.8523	0.0885214
Solyc11g007670	AT3G10550	AtMTM1 (Arabidopsis thaliana myotubularin 1); MTM1 (myotubularin 1)	Myotubularin 1	1.04042	1.06083	-0.0204094	up	up	9.90515	9.66443	0.240723	10.9683	10.734	0.234358
Solyc06g005640				1.04027	1.02705	0.0132207	up	up	6.69228	6.74161	-0.049321	7.71662	7.75069	-0.0340654
Solyc00g164580				1.03977	1.28141	-0.241637	up	up	6.00729	5.84345	0.163839	7.04116	7.13407	-0.0929117
Solyc12g010940	AT2G42760		hypothetical protein	1.03953	0.766821	0.272713	up		7.78481	7.71538	0.0694355	8.79027	8.46292	0.327351
Solyc05g013700	AT3G26400	EIF4B1 (eukaryotic translation initiation factor 4B1)	eukaryotic translation initiation factor 4B1	1.03917	0.819393	0.21978	up		8.5817	8.49889	0.0828142	9.60083	9.32533	0.275501
Solyc04g071160	AT1G43700	SUE3 (sulphate utilization efficiency 3); VIP1 (VIRE2-interacting protein 1)	VIRE2-interacting protein 1	1.03901	0.818974	0.220034	up		10.1573	9.96411	0.193212	11.2075	10.7965	0.410989
Solyc03g031620	AT4G21990	42097 (APS reductase 3); ATAPR3; PRH-26; PRH26 (PAPS REDUCTASE HOMOLOG 26)	5'-adenylylsulfate reductase 3	1.03887	1.23626	-0.197395	up	up	11.8065	11.577	0.229522	12.8561	12.8341	0.0219406
Solyc05g055690	AT4G32640		sec24-like transport protein	1.03832	0.907138	0.131182	up		7.19852	7.02693	0.17159	8.22277	7.92751	0.295258
Solyc11g073080	AT5G59800	ATMBD7 (ARABIDOPSIS THALIANA METHYL-CPG-BINDING DOMAIN 7); MBD7 (methyl-CPG-binding domain 7)	methyl-CpG-binding domain-containing protein 7	1.03821	1.04528	-0.00707357	up	up	5.9851	6.07318	-0.0880784	7.00288	7.09694	-0.0940541
Solyc09g064810	AT4G02900		ERD (early-responsive to dehydration stress) family protein	1.03795	1.24101	-0.203066	up	up	5.83426	5.51285	0.321418	6.84186	6.69374	0.148126
Solyc09g075630				1.0372	1.30864	-0.27144	up	up	8.80539	8.5494	0.25599	9.83721	9.86231	-0.0250973
Solyc05g053490	AT3G24040		core-2/I-branching beta-1,6-N-acetylglucosaminyltransferase family protein	1.03709	0.958378	0.0787138	up		8.66614	8.47492	0.191223	9.70271	9.4399	0.262808
Solyc01g100380	AT1G09210	AtCRT1b; CRT1b (calreticulin 1b)	calreticulin 1b	1.03706	0.979279	0.0577851	up		13.9478	13.6576	0.290177	14.9546	14.6004	0.354218
Solyc01g111220	AT4G34880		amidase family protein	1.03703	1.41928	-0.38225	up	up	7.03933	6.94292	0.0964059	8.02784	8.35065	-0.322809
Solyc04g054700	AT1G05055	ATGTF2H2; GTF2H2 (general transcription factor II H2)	transcription initiation factor TFIIH subunit H2	1.03688	1.16581	-0.128931	up	up	9.78658	9.48281	0.303768	10.8262	10.6508	0.175397
Solyc09g076040	AT3G22430		hypothetical protein	1.03639	0.917868	0.118518	up		12.7733	12.6824	0.0909132	13.8064	13.5902	0.21622
Solyc09g091940				1.03606	1.06349	-0.0274247	up	up	8.78166	8.68693	0.0947381	9.78986	9.75343	0.0364315
Solyc03g078110				1.03519	0.793784	0.241406	up		9.08487	9.07037	0.014504	10.1308	9.86106	0.26971
Solyc03g051590				1.03496	1.15813	-0.123179	up	up	7.58386	7.57903	0.0048339	8.61697	8.7196	-0.102629
Solyc06g005810	AT1G07410	ATRAB-A2B (ARABIDOPSIS RAB GTPASE HOMOLOG A2B); ATRABA2B (RAB GTPase homolog A2B); RAB-A2B (RAB GTPASE HOMOLOG A2B); RABA2b (RAB GTPase homolog A2B)	RAB GTPase homolog A2B	1.03482	0.680645	0.354178	up		10.7269	10.5679	0.159009	11.7622	11.2795	0.482723
Solyc03g063790				1.03449	1.1189	-0.0844183	up	up	7.50478	7.04061	0.464171	8.52991	8.14445	0.385463
Solyc00g013130	ATMG01320	NAD2 (NADH DEHYDROGENASE 2); NAD2.2 (NADH DEHYDROGENASE 2.2); NAD2B (NADH dehydrogenase 2B)		1.03417	1.11153	-0.0773597	up	up	13.41	13.2594	0.150635	14.4323	14.3411	0.0912777
Solyc05g013730	AT3G26370		O-fucosyltransferase family protein	1.03374	1.07023	-0.0364896	up	up	10.2446	10.0591	0.185535	11.2964	11.1433	0.153152
Solyc01g058020	AT3G05820	A/N-InvH (alkaline/neutral invertase H); At-A/N-InvH (Arabidopsis alkaline/neutral invertase H); INVH (invertase H)	alkaline/neutral invertase H	1.03347	1.02974	0.0037314	up	up	10.2519	10.0989	0.153014	11.287	11.1488	0.1382
Solyc05g053200	AT1G64260		MuDR family transposase	1.03289	1.01498	0.0179148	up	up	7.82113	7.65812	0.163015	8.83904	8.65587	0.183172
Solyc09g030370	AT2G30310		GDSL esterase/lipase	1.0326	0.997251	0.0353484	up		6.11446	5.32141	0.793045	7.1518	6.23413	0.917671
Solyc06g068330	AT5G25280		serine-rich protein-like protein	1.03244	0.384475	0.647961	up		10.5266	10.4059	0.120718	11.5755	10.8406	0.734945
Solyc03g118620	AT1G48540		Outer arm dynein light chain 1 protein	1.0317	1.29143	-0.25972	up	up	10.4757	10.2788	0.196891	11.5487	11.6113	-0.0626139
Solyc04g076720	AT3G62770	AtATG18a (autophagy 18a); ATG18a (autophagy 18a); PEUP2 (PEROXISOME UNUSUAL POSITIONING 2)	autophagy-related protein 18a	1.03164	0.911829	0.119807	up		9.5453	9.66098	-0.115684	10.5921	10.6041	-0.0119245
Solyc04g074490	AT1G78280		F-box protein	1.03162	1.14435	-0.112731	up	up	12.5691	12.2316	0.337488	13.6457	13.3996	0.246074
Solyc05g049880	AT1G01730		hypothetical protein	1.03161	1.02539	0.00622746	up	up	12.3158	12.1034	0.212395	13.336	13.1131	0.222924
Solyc07g055020	AT3G07870		F-box protein	1.03113	0.846739	0.184391	up		6.94138	6.83461	0.106776	7.95071	7.66715	0.283565
Solyc10g083870	AT3G09890		ankyrin repeat-containing protein	1.03101	0.870163	0.160847	up		11.064	10.938	0.126024	12.0955	11.8314	0.264133
Solyc08g077300	AT5G26667	PYR6	UMP-CMP kinase	1.03084	0.810443	0.220393	up		11.7062	11.6567	0.0494619	12.7465	12.4812	0.265314
Solyc04g024340	AT1G67600		acid phosphatase/vanadium-dependent haloperoxidase-related protein	1.03055	1.00694	0.0236113	up	up	11.5961	11.4176	0.178522	12.6439	12.4387	0.205183
Solyc02g069870				1.03038	1.24191	-0.211536	up	up	6.22615	5.80623	0.419911	7.24183	7.00841	0.233416
Solyc06g054450	AT3G59390		hypothetical protein	1.03008	0.935339	0.094744	up		8.31979	8.10748	0.21231	9.34334	9.05332	0.290019
Solyc11g065160	AT5G12400		PHD-finger and DNA binding domain-containing protein	1.02872	1.31086	-0.282141	up	up	6.62644	6.61675	0.00968111	7.65507	7.93501	-0.279945
Solyc04g074640	AT4G09010	APX4 (ascorbate peroxidase 4); TL29 (thylakoid lumen 29)	ascorbate peroxidase 4	1.02789	1.54561	-0.517712	up	up	10.549	10.9233	-0.374318	11.5854	12.4907	-0.905336
Solyc10g080000	AT3G10330	AtTFIIB2; TFIIB2 (transcription factor IIB 2)	transcription initiation factor IIB-2	1.02787	0.929043	0.0988299	up		8.22262	7.97695	0.245665	9.23407	8.89906	0.335014
Solyc04g016430	AT2G41510	ATCKX1 (CYTOKININ OXIDASE/DEHYDROGENASE 1); CKX1 (cytokinin oxidase/dehydrogenase 1)	cytokinin dehydrogenase 1	1.02744	1.26262	-0.235174	up	up	6.53212	6.68986	-0.157737	7.54959	7.932	-0.382406
Solyc06g008690	AT3G63220		F-box/kelch-repeat protein SKIP30	1.02707	1.02735	-0.0002836	up	up	8.81316	8.64042	0.172737	9.83444	9.67642	0.158027
Solyc06g083300	AT3G25150		nuclear transport factor 2 and RNA recognition motif domain-containing protein	1.02635	1.14721	-0.120859	up	up	12.714	12.6307	0.0832975	13.7311	13.7634	-0.0322554
Solyc10g078470	AT2G33260		Tryptophan/tyrosine permease	1.02628	0.369854	0.656427	up		10.5773	10.3302	0.247122	11.6397	10.7148	0.9249
Solyc08g022110	AT5G28770	AtbZIP63 (Arabidopsis thaliana basic leucine zipper 63); BZO2H3	basic leucine zipper 63	1.0253	0.943504	0.0817977	up		10.2528	10.1385	0.114333	11.2775	11.0858	0.191736
Solyc05g045750				1.02495	1.27001	-0.245063	up	up	5.92192	5.5627	0.359219	6.93692	6.83624	0.100678
Solyc04g051450	AT4G39380		hypothetical protein	1.02472	0.969049	0.0556757	up		9.26859	9.20363	0.0649613	10.305	10.2078	0.0972369
Solyc01g102490	AT4G32360		pyridine nucleotide-disulfide oxidoreductase family protein	1.02445	0.759042	0.265408	up		8.71534	8.65419	0.0611486	9.74003	9.40848	0.331549
Solyc07g045020				1.0244	1.82134	-0.796947	up	up	7.75955	6.96417	0.795383	8.76364	8.73777	0.0258604
Solyc09g007980				1.02402	0.777502	0.246521	up		13.1742	13.2243	-0.0500619	14.1884	13.994	0.194423
Solyc05g032730	AT2G04090		MATE efflux family protein	1.02309	0.615822	0.407265	up		7.28586	7.39789	-0.112034	8.28471	8.00753	0.277181
Solyc02g085920	AT1G56420		hypothetical protein	1.0227	1.12492	-0.102214	up	up	11.5241	11.3922	0.131826	12.5627	12.5346	0.0280462
Solyc11g020720	AT1G29120	UP9 (UP9)	hydrolase-like protein	1.0227	1.2437	-0.221001		up	6.69724	7.53341	-0.836167	7.64584	8.81443	-1.16859
Solyc10g050910				1.02267	0.980308	0.0423662	up		8.12767	7.93319	0.194485	9.15122	8.93473	0.216496
Solyc07g032090	AT1G75510		transcription initiation factor IIF, beta subunit	1.0225	0.995273	0.027224	up		13.1066	12.9618	0.144753	14.1202	13.9385	0.18161
Solyc02g063280	AT1G60640		hypothetical protein	1.02216	0.781192	0.240965	up		9.98844	9.77616	0.212277	11.0156	10.5684	0.447256
Solyc06g084190	AT3G22600	LTPG5 (glycosylphosphatidylinositol-anchored lipid protein transfer 5)	protease inhibitor/seed storage/lipid transfer protein (LTP) family protein	1.02205	0.850726	0.171327	up		7.18815	7.13582	0.0523331	8.07724	7.9758	0.101442
Solyc12g014060	AT3G15080		polynucleotidyl transferase, ribonuclease H-like superfamily protein	1.02133	0.974184	0.0471509	up		10.7812	10.7867	-0.00554518	11.7981	11.7533	0.0448018
Solyc09g055590	AT5G01970		hypothetical protein	1.0211	0.684258	0.336837	up		11.0039	10.8999	0.104006	12.0354	11.6162	0.419256
Solyc12g088450	AT5G23200		hypothetical protein	1.02062	0.955819	0.0648025	up		9.18214	8.93646	0.245683	10.1991	9.90539	0.293664
Solyc12g062270	AT2G28230		mediator of RNA polymerase II transcription subunit 20a	1.01927	1.11389	-0.0946267	up	up	7.6738	7.49171	0.182083	8.65567	8.59933	0.0563391
Solyc08g078210	AT5G47240	atnudt8 (nudix hydrolase homolog 8); NUDT8 (nudix hydrolase homolog 8)	nudix hydrolase 8	1.0191	1.07426	-0.0551561	up	up	11.9364	11.6997	0.23677	12.9639	12.7903	0.173597
Solyc06g084070	AT5G43700	ATAUX2-11 (AUXIN INDUCIBLE 2-11); IAA4 (indole-3-acetic acid inducible 4)	auxin-responsive protein IAA4	1.01887	0.24309	0.775781	up		9.69251	9.68396	0.00854958	10.7036	9.9681	0.735515
Solyc11g005900	AT3G06200		putative guanylate kinase	1.01876	0.755797	0.262958	up		10.9778	10.9742	0.00352292	11.9984	11.7642	0.234199
Solyc05g007960	AT2G01480		O-fucosyltransferase family protein	1.01858	0.951237	0.0673439	up		9.33324	9.13191	0.201328	10.3552	10.0932	0.261989
Solyc00g009090	AT1G34110		leucine-rich receptor-like protein kinase	1.01845	0.852391	0.166061	up		7.12995	7.87602	-0.74607	8.18617	8.79024	-0.604075
Solyc05g041490	AT1G48830		40S ribosomal protein S7-1	1.01839	0.983056	0.035336	up		10.5682	10.5573	0.010932	11.5886	11.5588	0.0298144
Solyc09g011020	AT5G02130	NDP1	kinesin light chain-like protein	1.01801	0.936664	0.0813502	up		9.37382	9.24524	0.128584	10.3932	10.187	0.206257
Solyc10g044730				1.018	0.99729	0.0207118	up		7.66135	7.39652	0.264823	8.65684	8.38206	0.274781
Solyc01g091950	AT2G45670		calcineurin B subunit-related protein	1.01735	1.27688	-0.259529	up	up	12.2552	12.0464	0.208804	13.2667	13.313	-0.0463003
Solyc02g078300	AT1G02680	TAF13 (TBP-associated factor 13)	TBP-associated factor 13	1.01728	0.82348	0.193803	up		10.4944	10.2312	0.26322	11.5195	11.0684	0.451134
Solyc07g063000	AT5G53890	AtPSKR2; PSKR2 (phytosylfokine-alpha receptor 2)	phytosylfokine-alpha receptor 2	1.01675	1.17136	-0.154615	up	up	10.5153	10.3476	0.167705	11.5353	11.5387	-0.00342217
Solyc07g052320	AT1G05170		putative beta-1,3-galactosyltransferase 2	1.01638	0.80901	0.207366	up		9.39366	9.23082	0.162838	10.4334	10.037	0.396387
Solyc03g121290	AT2G42730		F-box protein	1.01557	0.9098	0.10577	up		10.3301	10.0696	0.260467	11.3645	11.0027	0.36179
Solyc00g020000				1.01524	1.26798	-0.252744	up	up	11.9891	11.8752	0.113969	13.0075	13.1312	-0.123765
Solyc12g043100	AT3G16010		pentatricopeptide repeat-containing protein	1.0152	0.90392	0.111278	up		6.2195	6.07126	0.148245	7.24145	6.95124	0.290206
Solyc02g086510	AT3G27700		zinc finger CCCH domain-containing protein	1.01475	0.889091	0.125661	up		8.03089	7.84084	0.190048	9.02581	8.72971	0.296097
Solyc12g007240	AT2G20080	TIE2 (TCP Interactor containing EAR motif protein 2)	hypothetical protein	1.01457	1.43148	-0.416908	up	up	7.21251	7.29234	-0.0798265	8.25562	8.70926	-0.453639
Solyc09g011780	AT3G09230	AtMYB1 (myb domain protein 1); MYB1 (myb domain protein 1)	myb domain protein 1	1.01438	0.480311	0.534069	up		6.869	6.63537	0.233631	7.86938	7.1211	0.748287
Solyc01g008360	AT5G12190		RNA-binding (RRM/RBD/RNP motifs) family protein	1.01417	0.832204	0.181965	up		12.9348	12.8355	0.0992547	13.947	13.6582	0.288811
Solyc06g048690	AT1G43260		hAT transposon superfamily protein	1.01333	0.748134	0.265192	up		6.74109	6.37354	0.367556	7.74007	7.10897	0.631096
Solyc06g062940	AT3G42830		RING-box protein 1	1.01291	0.780398	0.232509	up		12.2251	12.1081	0.116954	13.2384	12.8922	0.346137
Solyc10g046850				1.01268	1.60943	-0.596754		up	6.39844	6.00409	0.394355	7.4348	7.57962	-0.144825
Solyc11g006070	AT2G21130		peptidyl-prolyl cis-trans isomerase CYP19-2	1.0124	0.855787	0.15661	up		13.5719	13.3602	0.211636	14.5579	14.192	0.36589
Solyc08g077070				1.01206	0.553426	0.458636	up		7.12382	6.88821	0.235603	8.10324	7.4246	0.678642
Solyc08g079830	AT1G12520	ATCCS (copper chaperone for SOD1); CCS (copper chaperone for SOD1)	copper chaperone for SOD1	1.01185	0.59339	0.418459	up		13.9846	13.9996	-0.0149546	14.9806	14.5832	0.397387
Solyc02g082110	AT1G01350		zinc finger CCCH domain-containing protein 1	1.01166	0.878835	0.132821	up		10.5412	10.3519	0.189354	11.5704	11.2631	0.307289
Solyc04g080720	AT1G27620		HXXXD-type acyl-transferase-like protein	1.01115	0.339096	0.672052	up		6.3976	6.82335	-0.425755	7.42799	7.16509	0.262898
Solyc01g066940	AT4G15780	ATVAMP724 (vesicle-associated membrane protein 724); VAMP724 (vesicle-associated membrane protein 724)	vesicle-associated membrane protein 724	1.01048	0.990744	0.0197398	up		10.4471	10.3932	0.0538406	11.4631	11.396	0.067124
Solyc01g080360	AT2G20790		clathrin adaptor complexes medium subunit family protein	1.01033	1.18149	-0.171163	up	up	8.98544	8.84346	0.141973	9.99275	10.0277	-0.0349073
Solyc09g010410	AT2G37480		hypothetical protein	1.01028	0.718569	0.29171	up		13.7966	13.7382	0.0583652	14.7985	14.4384	0.360047
Solyc05g011880	AT5G02230		haloacid dehalogenase-like hydrolase superfamily protein	1.01023	1.2669	-0.256665	up	up	7.1141	7.83672	-0.722623	8.09296	9.10539	-1.01243
[truncated: 2,811 more rows]

## Sheet: Table S3
Table S3. Microarray analysis of AT and SF at 1 h of heat stress at 50℃
Locus	TAIR10_top_hit_locus	TAIR10_gene_symbol	TAIR10_NCBI_description	Induction ratio					Processed Signal (Log2)
				AT H1h/0h	SF H1h/0h	AT/SF	Regulation		AT 0h	SF 0h	AT/SF 0 h	AT H1h	SF H1h	AT/SF 1 h
				Average log2	log2	log2-log2	AT	SF	Average log2	Average log2	log2-log2	Average log2	Average log2	log2-log2
Solyc03g113930	AT4G10250	ATHSP22.0	heat shock protein 22	8.46144	7.74992	0.711522	up	up	6.06856	5.04421	1.02435	14.5651	12.8179	1.74725
Solyc01g102960	AT4G10250	ATHSP22.0	heat shock protein 22	8.01525	7.82682	0.188433	up	up	8.32522	7.51162	0.813599	16.3406	15.36	0.980653
Solyc03g082420	AT4G27670	HSP21 (heat shock protein 21)	heat shock protein 21	7.84376	6.32315	1.52061	up	up	8.98406	9.01517	-0.0311181	16.8188	15.3568	1.46207
Solyc08g062960	AT2G26150	ATHSFA2 (heat shock transcription factor A2); HSFA2 (heat shock transcription factor A2)	heat stress transcription factor A-2	7.72845	7.12072	0.607729	up	up	8.15894	7.5521	0.606839	15.8949	14.7055	1.18934
Solyc03g117630	AT1G16030	Hsp70b (heat shock protein 70B)	heat shock protein 70B	7.62466	7.51746	0.107197	up	up	10.4653	9.81569	0.649645	18.0714	17.3299	0.741509
Solyc05g052410	AT2G40340	AtERF48; DREB2C	dehydration-responsive element-binding protein 2C	7.39984	6.07805	1.32179	up	up	6.53011	6.06089	0.469219	13.9651	12.1627	1.80235
Solyc10g084170	AT1G12060	ATBAG5 (BCL-2-associated athanogene 5); BAG5 (BCL-2-associated athanogene 5)	BCL-2-associated athanogene 5	7.36971	6.15661	1.2131	up	up	9.27264	9.02709	0.245541	16.6291	15.2019	1.4272
Solyc09g008970	AT3G10020		hypothetical protein	7.32605	5.82684	1.49921	up	up	8.69618	8.96092	-0.264738	16.0198	14.8075	1.2123
Solyc09g015020	AT1G53540		HSP20-like chaperone	7.14719	6.53358	0.613612	up	up	10.308	10.2839	0.0240848	17.4405	16.8154	0.625079
Solyc02g081550	AT5G15250	ATFTSH6; FTSH6 (FTSH protease 6)	ATP-dependent zinc metalloprotease FTSH 6	6.86157	5.09559	1.76598	up	up	7.92616	8.28369	-0.35753	14.8128	13.4087	1.40412
Solyc00g053440	AT1G03070	AtLFG4; LFG4 (LIFEGUARD 4)	protein lifeguard 4	6.76116	6.61169	0.149473	up	up	5.48692	4.67029	0.816635	12.2747	11.2891	0.985594
Solyc03g123540	AT1G54050		CIII heat shock protein 17.4	6.74402	5.48204	1.26198	up	up	9.90104	9.66349	0.237547	16.63	15.1576	1.47237
Solyc01g104740	AT3G24500	ATMBF1C; MBF1C (multiprotein bridging factor 1C)	multiprotein-bridging factor 1c	6.727	6.63584	0.0911606	up	up	10.7581	9.96298	0.795094	17.4678	16.5988	0.869009
Solyc08g074720	AT4G15910	ATDI21 (drought-induced 21); DI21 (drought-induced 21)	protein DROUGHT-INDUCED 21	6.56486	5.9631	0.60176	up	up	6.37948	5.37748	1.002	12.9755	11.3556	1.61984
Solyc11g071830	AT5G22060	ATJ2 (ARABIDOPSIS THALIANA DNAJ HOMOLOGUE 2); J2 (DNAJ homologue 2)	chaperone protein dnaJ 2	6.3716	5.09506	1.27654	up	up	10.2828	10.3563	-0.0734727	16.6399	15.4558	1.18409
Solyc11g066100	AT5G02500	AT-HSC70-1 (ARABIDOPSIS THALIANA HEAT SHOCK COGNATE PROTEIN 70-1); AtHsp70-1; HSC70 (HEAT SHOCK COGNATE PROTEIN 70); HSC70-1 (heat shock cognate protein 70-1); HSP70-1 (HEAT SHOCK PROTEIN 70-1)	heat shock cognate protein 70-1	6.37097	5.25006	1.12091	up	up	11.5236	11.7801	-0.256459	17.872	17.0168	0.855169
Solyc03g007890	AT5G52640	ATHS83; AtHsp90-1 (HEAT SHOCK PROTEIN 90-1); ATHSP90.1 (heat shock protein 90.1); HSP81-1 (HEAT SHOCK PROTEIN 81-1); HSP81.1; HSP83 (HEAT SHOCK PROTEIN 83); HSP90.1 (heat shock protein 90.1)	heat shock protein 90.1	6.32926	5.68484	0.644419	up	up	10.5306	10.3171	0.213535	16.8436	16.0025	0.841098
Solyc09g015000	AT5G59720	HSP18.2 (heat shock protein 18.2)	heat shock protein 18.2	6.32441	6.11691	0.207502	up	up	10.9352	10.5566	0.378515	17.2422	16.6695	0.572662
Solyc03g115230	AT1G74310	ATHSP101 (heat shock protein 101); HOT1; HSP101 (heat shock protein 101)	chaperone protein ClpB1	6.06769	5.05315	1.01454	up	up	10.6685	10.8208	-0.152251	16.7204	15.8731	0.847314
Solyc07g045610	AT1G07400		class I heat shock protein	5.96084	5.21601	0.744829	up	up	8.15732	8.00644	0.150884	14.149	13.2544	0.894534
Solyc09g075950	AT2G32120	HSP70T-2 (heat-shock protein 70T-2)	heat-shock protein 70T-2	5.90635	5.45354	0.45281	up	up	9.57247	8.42938	1.1431	15.4741	13.9053	1.56872
Solyc08g078700	AT4G25200	ATHSP23.6-MITO (mitochondrion-localized small heat shock protein 23.6); HSP23.6-MITO (mitochondrion-localized small heat shock protein 23.6)	small heat shock protein 23.6	5.87413	5.4658	0.408331	up	up	11.1591	10.5887	0.570459	17.0151	16.0508	0.96437
Solyc00g021630	ATMG00270	NAD6 (NADH dehydrogenase 6)		5.69841	6.48246	-0.784046	up	up	9.80615	9.72818	0.0779645	15.4958	16.2098	-0.713978
Solyc07g055400	AT4G32300	SD2-5 (S-domain-2 5)	G-type lectin S-receptor-like serine/threonine-protein kinase SD2-5	5.55914	4.27614	1.283	up		7.84629	7.50707	0.33922	13.4418	11.8138	1.62799
Solyc09g092690	AT5G48570	ATFKBP65; FKBP65; ROF2	peptidyl-prolyl cis-trans isomerase FKBP65	5.4496	4.1726	1.277	up	up	7.87316	7.77452	0.0986444	13.3589	11.9777	1.38112
Solyc06g072430	AT1G12060	ATBAG5 (BCL-2-associated athanogene 5); BAG5 (BCL-2-associated athanogene 5)	BCL-2-associated athanogene 5	5.4426	5.04204	0.400554	up	up	10.8686	10.536	0.332593	16.2947	15.5785	0.716238
Solyc03g120090	AT3G16050	A37; ATPDX1.2 (ARABIDOPSIS THALIANA PYRIDOXINE BIOSYNTHESIS 1.2); PDX1.2 (pyridoxine biosynthesis 1.2)	putative pyridoxal biosynthesis protein PDX1.2	5.21055	4.08483	1.12572	up	up	12.2674	12.3218	-0.0544545	17.4558	16.3944	1.06141
Solyc05g055010	AT3G04500		RNA recognition motif-containing protein	5.18704	3.2956	1.89144	up	up	7.80584	7.8251	-0.0192603	13.028	11.1477	1.88034
Solyc07g040960	AT5G12010		hypothetical protein	5.1287	2.72794	2.40076	up		8.1033	9.1851	-1.0818	13.2686	11.945	1.32357
Solyc06g076520	AT1G07400		class I heat shock protein	5.03174	4.10229	0.929442	up	up	12.8643	13.3042	-0.439903	17.8743	17.3879	0.486385
Solyc01g095340				4.85099	4.30572	0.545273	up	up	6.91628	6.8073	0.108986	11.7982	11.1366	0.661522
Solyc03g082370	AT5G54165		hypothetical protein	4.84239	4.25352	0.588871	up	up	10.811	9.93023	0.880719	15.6397	14.2001	1.43962
Solyc02g079930	AT4G21320	HSA32 (HEAT-STRESS-ASSOCIATED 32)	protein HEAT-STRESS-ASSOCIATED 32	4.73024	2.71119	2.01905	up		8.38042	8.77009	-0.389669	13.1468	11.5135	1.63324
Solyc06g060300	AT1G44414		hypothetical protein	4.70528	3.09541	1.60987	up		9.70955	9.42166	0.287884	14.4215	12.5442	1.87731
Solyc06g036290	AT5G52640	ATHS83; AtHsp90-1 (HEAT SHOCK PROTEIN 90-1); ATHSP90.1 (heat shock protein 90.1); HSP81-1 (HEAT SHOCK PROTEIN 81-1); HSP81.1; HSP83 (HEAT SHOCK PROTEIN 83); HSP90.1 (heat shock protein 90.1)	heat shock protein 90.1	4.7014	3.44809	1.25331	up	up	10.0925	10.1779	-0.085378	14.789	13.6449	1.14412
Solyc02g085310				4.68298	2.71998	1.963	up		8.61492	8.47757	0.137357	13.3316	11.2298	2.10185
Solyc06g076020	AT5G02500	AT-HSC70-1 (ARABIDOPSIS THALIANA HEAT SHOCK COGNATE PROTEIN 70-1); AtHsp70-1; HSC70 (HEAT SHOCK COGNATE PROTEIN 70); HSC70-1 (heat shock cognate protein 70-1); HSP70-1 (HEAT SHOCK PROTEIN 70-1)	heat shock cognate protein 70-1	4.60921	3.19067	1.41854	up	up	10.9052	11.257	-0.351795	15.4982	14.4541	1.04411
Solyc02g081560	AT5G10695		hypothetical protein	4.59433	3.66136	0.932973	up		9.16092	9.02813	0.13279	13.7805	12.7206	1.05994
Solyc11g020040	AT5G49910	cpHsc70-2 (chloroplast heat shock protein 70-2); HSC70-7 (HEAT SHOCK PROTEIN 70-7)	heat shock protein 70-2	4.57274	3.93197	0.640769	up	up	10.1581	9.92667	0.231459	14.7264	13.8776	0.848823
Solyc06g082560	AT1G74310	ATHSP101 (heat shock protein 101); HOT1; HSP101 (heat shock protein 101)	chaperone protein ClpB1	4.51959	5.02653	-0.506946	up	up	6.24637	7.2205	-0.974133	10.7869	12.2776	-1.49072
Solyc05g014280	AT4G27670	HSP21 (heat shock protein 21)	heat shock protein 21	4.43982	4.7877	-0.347878	up	up	11.1543	9.82619	1.32813	15.577	14.629	0.948003
Solyc04g014480	AT5G37670		heat shock protein 15.7	4.42229	3.34632	1.07597	up	up	10.5036	10.3328	0.170832	14.9151	13.6987	1.21642
Solyc11g063540	AT2G07749		mitovirus RNA-dependent RNA polymerase	4.41094	4.53186	-0.120927	up	up	5.0094	5.23807	-0.228672	9.4206	9.75595	-0.33535
Solyc02g093600	AT1G53540		HSP20-like chaperone	4.35635	3.27831	1.07804	up	up	7.3293	7.27785	0.0514449	11.7162	10.5793	1.13695
Solyc11g013060				4.35329	3.68564	0.66765	up	up	6.17465	5.87784	0.296811	10.5478	9.56096	0.986839
Solyc04g011440	AT3G12580	ATHSP70 (ARABIDOPSIS HEAT SHOCK PROTEIN 70); HSP70 (heat shock protein 70)	heat shock protein 70-4	4.34825	2.60919	1.73907	up	up	10.7818	11.0303	-0.248542	15.1145	13.6538	1.46064
Solyc09g064820	AT3G63060	EDL3 (EID1-like 3)	EID1-like F-box protein 3	4.32569	3.48753	0.838161	up		6.60607	5.80199	0.804083	10.9583	9.27852	1.67976
Solyc02g077670	AT2G20560		DNAJ heat shock family protein	4.32265	3.07419	1.24846	up		11.2866	11.1535	0.133043	15.591	14.2358	1.35525
Solyc06g051950	AT5G53400	BOB1 (BOBBER1)	protein BOBBER 1	4.25666	3.33362	0.923039	up	up	5.52201	5.46234	0.0596709	9.78792	8.7772	1.01073
Solyc05g008120	AT1G71000		chaperone DnaJ-domain containing protein	4.22692	2.38205	1.84487	up		7.49801	7.35409	0.143917	11.7591	9.73457	2.02455
Solyc05g046310	AT5G35320		hypothetical protein	4.22628	2.72098	1.50531	up		8.6296	8.50572	0.123884	12.8896	11.2573	1.63228
Solyc07g041620				4.20978	2.48338	1.7264	up		6.57617	6.70908	-0.13291	10.8122	9.19282	1.61938
Solyc01g107170	AT1G27730	STZ (salt tolerance zinc finger); ZAT10	zinc finger protein STZ/ZAT10	4.13194	2.70084	1.43111	up		8.80205	8.56992	0.232132	12.9697	11.303	1.66673
Solyc01g007190				3.91192	2.70522	1.20671	up		8.13639	7.16773	0.968661	12.0795	9.89034	2.18913
Solyc05g007900	AT1G26800		RING/U-box domain-containing protein	3.75984	2.74925	1.0106	up		7.04061	7.17337	-0.132768	10.8273	9.94075	0.886601
Solyc05g051340	AT1G66345		pentatricopeptide repeat-containing protein	3.70413	0.903916	2.80021	up		7.2409	7.23668	0.00421628	10.9733	8.13872	2.83455
Solyc09g007840	AT2G28260	ATCNGC15 (cyclic nucleotide-gated channel 15); CNGC15 (cyclic nucleotide-gated channel 15)	cyclic nucleotide-gated channel 15	3.70284	3.06024	0.642598	up	up	5.04755	5.50232	-0.454776	8.74634	8.53709	0.209253
Solyc11g063530	ATMG01110	ORF251		3.65726	3.3281	0.329156	up	up	6.3951	6.39956	-0.00446253	10.0709	9.72393	0.347022
Solyc00g013140	ATMG00665	NAD5 (NADH DEHYDROGENASE SUBUNIT 5); NAD5.2 (NADH DEHYDROGENASE 5.2); NAD5B (NADH dehydrogenase 5B)		3.62528	4.07766	-0.452383	up	up	10.1303	10.3191	-0.18875	13.766	14.4074	-0.641398
Solyc12g096430	AT2G24640	UBP19 (ubiquitin-specific protease 19)	ubiquitin carboxyl-terminal hydrolase 19	3.58933	1.74208	1.84725	up		7.36674	7.22641	0.140332	10.9839	8.97797	2.00589
Solyc11g066860	AT2G27830		hypothetical protein	3.55246	2.28387	1.26859	up		9.46597	9.69183	-0.225864	13.0445	12.002	1.04252
Solyc11g030850				3.54575	3.54062	0.0051282	up	up	7.16987	7.18988	-0.0200022	10.7428	10.7496	-0.0067785
Solyc09g065660	AT3G22830	AT-HSFA6B (ARABIDOPSIS THALIANA HEAT SHOCK TRANSCRIPTION FACTOR A6B); HSFA6B (heat shock transcription factor A6B)	heat stress transcription factor A-6b	3.42334	1.78229	1.64105	up		10.5816	10.8047	-0.223066	14.0045	12.6067	1.39779
Solyc00g022090				3.41458	3.60951	-0.194923	up	up	6.50906	6.59618	-0.0871205	9.94269	10.213	-0.270343
Solyc11g063590	AT2G07773		hypothetical protein	3.39278	4.01014	-0.617356	up	up	7.62463	7.44233	0.182303	11.0483	11.4773	-0.428914
Solyc02g079490	AT1G32910		HXXXD-type acyl-transferase-like protein	3.38457	3.03091	0.35366	up		10.1202	9.29418	0.826043	13.5183	12.3582	1.16012
Solyc08g036500	ATMG00660	ORF149		3.37189	3.92183	-0.549934	up	up	5.83174	5.78091	0.0508338	9.2097	9.695	-0.485295
Solyc00g094520				3.36849	3.80329	-0.434793	up	up	8.79673	8.90905	-0.112318	12.2003	12.7443	-0.54399
Solyc08g005530				3.34788	1.26616	2.08172	up		7.08715	7.27764	-0.190488	10.4617	8.55016	1.91152
Solyc00g210860				3.34094	3.52845	-0.187511	up	up	5.07917	4.91648	0.162696	8.41447	8.40963	0.004835
Solyc11g056360	ATMG00980	RPSL2		3.27923	3.68115	-0.401915	up	up	7.39977	7.43669	-0.0369215	10.7069	11.1426	-0.43574
Solyc03g063810				3.23374	3.96441	-0.73067	up	up	6.43142	6.14614	0.285277	9.68133	10.1126	-0.431262
Solyc11g062370	AT2G26770	SCAB1 (stomatal closure-related actin binding protein 1)	stomatal closure-related actin binding protein1	3.19851	2.23573	0.962778	up		6.19537	6.22922	-0.0338551	9.40574	8.455	0.950736
Solyc08g079700	AT4G12040	AtSAP7; SAP7 (stress-associated protein 7)	zinc finger A20 and AN1 domain-containing stress-associated protein 7	3.18157	1.7242	1.45736	up		11.2507	11.9367	-0.685992	14.4178	13.664	0.753835
Solyc09g015880	ATMG00160	COX2 (cytochrome oxidase 2)		3.16892	3.46757	-0.298647	up	up	5.85456	5.8772	-0.0226365	9.02793	9.334	-0.306078
Solyc03g026280	AT4G25480	ATCBF3; CBF3 (C-REPEAT BINDING FACTOR 3); DREB1A (dehydration response element B1A)	dehydration-responsive element-binding protein 1A	3.15732	1.33047	1.82685	up		6.70226	7.34128	-0.639014	9.87854	8.67751	1.20104
Solyc09g065610	AT1G03070	AtLFG4; LFG4 (LIFEGUARD 4)	protein lifeguard 4	3.14468	1.59475	1.54993	up		11.7149	11.7172	-0.00227425	14.8417	13.3224	1.51927
Solyc09g074350				3.13488	1.25876	1.87612	up		7.59038	7.59637	-0.00598758	10.7562	8.86636	1.88979
Solyc08g082960	AT5G63830		HIT-type zinc finger family protein	3.12479	1.47157	1.65321	up		7.10537	6.91489	0.19048	10.2563	8.38366	1.87261
Solyc01g095320	AT2G46240	ATBAG6 (ARABIDOPSIS THALIANA BCL-2-ASSOCIATED ATHANOGENE 6); BAG6 (BCL-2-associated athanogene 6)	BCL-2-associated athanogene 6	3.09957	2.10381	0.995761	up		10.6117	10.4822	0.129556	13.7157	12.6123	1.10343
Solyc02g088650	AT5G39350		pentatricopeptide repeat-containing protein	3.07326	1.7438	1.32946	up		5.63786	5.43849	0.199375	8.71054	7.13987	1.57067
Solyc02g065540	AT2G23780		RING/U-box superfamily protein	3.06893	1.62738	1.44155	up		10.5195	10.2626	0.256883	13.5951	11.9172	1.6779
Solyc09g005120	AT3G08970	ATERDJ3A; TMS1 (THERMOSENSITIVE MALE STERILE 1)	J domain protein ATERDJ3A	3.05118	1.2322	1.81898	up		9.23791	9.31076	-0.0728575	12.3228	10.5752	1.7476
Solyc03g064040				3.05105	3.38051	-0.329452	up	up	9.88919	9.79624	0.0929528	12.965	13.2055	-0.240566
Solyc11g008520	AT3G03300	ATDCL2 (DICER-LIKE 2); DCL2 (dicer-like 2)	endoribonuclease Dicer-like 2	3.03833	3.40815	-0.369819	up	up	5.4554	4.98294	0.472462	8.49098	8.35929	0.131692
Solyc01g103920	AT1G60950	ATFD2 (FERREDOXIN 2); FD2; FED A	ferredoxin-2	3.0072	1.79008	1.21712		up	8.95427	9.17753	-0.223261	11.9966	10.9982	0.998362
Solyc08g081230	AT5G41330		BTB/POZ domain with WD40/YVTN repeat-containing protein	2.9921	1.01846	1.97364	up		8.02065	8.26632	-0.245672	11.0434	9.30296	1.74042
Solyc01g106820	AT1G17870	ATEGY3 (ETHYLENE-DEPENDENT GRAVITROPISM-DEFICIENT AND YELLOW-GREEN-LIKE 3); EGY3 (ETHYLENE-DEPENDENT GRAVITROPISM-DEFICIENT AND YELLOW-GREEN-LIKE 3)	S2P-like putative metalloprotease	2.97236	0.933705	2.03866	up		10.7317	11.3775	-0.645784	13.7049	12.3296	1.37537
Solyc10g077100	AT5G45790		ubiquitin carboxyl-terminal hydrolase family protein	2.9623	1.07923	1.88307	up		7.66105	7.53934	0.121718	10.6516	8.62379	2.02781
Solyc11g028140	ATCG01280	YCF2.2		2.95571	3.23538	-0.27967	up	up	5.9703	6.13428	-0.16398	8.93063	9.3606	-0.429961
Solyc03g117960	AT5G07400		forkhead-associated domainand FHA domain-containing protein	2.89166	1.56229	1.32936	up	up	7.60564	7.67792	-0.0722815	10.5267	9.2476	1.27913
Solyc03g097760	AT3G48800		Sterile alpha motif (SAM) domain-containing protein	2.88727	1.45942	1.42785	up		7.26814	6.94343	0.324709	10.1802	8.39943	1.78077
Solyc02g072000	AT4G18880	AT-HSFA4A (ARABIDOPSIS THALIANA HEAT SHOCK TRANSCRIPTION FACTOR A4A); HSF A4A (heat shock transcription factor A4A)	heat stress transcription factor A-4a	2.86153	1.68111	1.18042	up		6.82262	6.47215	0.350475	9.70244	8.14098	1.56147
Solyc07g054100	AT2G20710		pentatricopeptide repeat-containing protein	2.84747	1.08502	1.76244	up		7.70891	7.72223	-0.0133213	10.5848	8.8183	1.7665
Solyc02g088610	AT5G15450	APG6 (ALBINO AND PALE GREEN 6); AtCLPB3; CLPB-P (CASEIN LYTIC PROTEINASE B-P); CLPB3 (casein lytic proteinase B3)	chaperone protein ClpB3	2.83433	1.6858	1.14853	up		12.3537	12.2734	0.0803554	15.1693	13.9576	1.21172
Solyc06g076310	AT5G02220	SMR4 (SIAMESE-RELATED 4)	hypothetical protein	2.83263	0.74231	2.09032	up		6.21089	6.63151	-0.42062	9.05377	7.35609	1.69768
Solyc01g105100	AT1G36050		Endoplasmic reticulum vesicle transporter protein	2.82579	1.70134	1.12444	up		10.2767	10.2391	0.0375685	13.1187	11.9687	1.14995
Solyc08g080540	AT4G11660	AT-HSFB2B; HSF7; HSFB2B (HEAT SHOCK TRANSCRIPTION FACTOR B2B)	heat stress transcription factor B-2b	2.8237	0.885602	1.93809	up		5.93795	6.43636	-0.498413	8.77059	7.29266	1.47792
Solyc07g048120	AT4G15420		ubiquitin fusion degradation UFD1 family protein	2.80793	1.60846	1.19947	up		10.1965	10.0787	0.117794	13.0231	11.7166	1.30659
Solyc09g011030	AT3G09350	Fes1A (Fes1A)	protein Fes1A	2.79349	1.50138	1.29211	up		11.6206	11.3655	0.255164	14.3968	12.8839	1.51293
Solyc09g061310	AT3G07090		PPPDE putative thiol peptidase family protein	2.78928	1.3603	1.42897	up		11.4422	11.6954	-0.253142	14.2177	13.0679	1.14987
Solyc10g062040				2.76907	2.96369	-0.194616	up	up	6.36161	6.48817	-0.126568	9.14167	9.45196	-0.31029
Solyc06g060410	AT1G77660		histone H3 K4-specific methyltransferase SET7/9 family protein	2.73281	1.57934	1.15347	up		6.57039	6.47709	0.0933055	9.31823	8.03824	1.27999
Solyc05g023610				2.72359	2.91022	-0.186636	up	up	5.7011	5.93187	-0.230767	8.42252	8.82768	-0.405166
Solyc00g047200	ATMG00220	COB (apocytochrome b)		2.70242	3.4103	-0.707879	up	up	11.9591	12.0365	-0.0773771	14.6431	15.4385	-0.795424
Solyc07g005210	AT5G58070	ATTIL (TEMPERATURE-INDUCED LIPOCALIN); TIL (temperature-induced lipocalin)	temperature-induced lipocalin TIL1	2.66141	2.07348	0.587933	up	up	13.5431	13.3102	0.232925	16.1827	15.3702	0.812468
Solyc02g080650	AT4G00231	MEE50 (maternal effect embryo arrest 50)	protein MATERNAL EFFECT EMBRYO ARREST 50	2.63998	2.34185	0.298136	up	up	6.90809	6.87582	0.0322706	9.56613	9.22289	0.343238
Solyc02g086570	AT2G13600	SLO2 (SLOW GROWTH 2)	protein SLOW GROWTH 2	2.62072	2.82323	-0.202514	up	up	5.54617	5.61609	-0.0699217	8.16116	8.41528	-0.254118
Solyc01g091270	AT2G45380		hypothetical protein	2.60533	0.900314	1.70502	up		10.3189	10.3533	-0.0343914	12.9423	11.2848	1.65756
Solyc01g112340	AT4G38200		SEC7-like guanine nucleotide exchange family protein	2.59532	2.20453	0.390788	up	up	5.5605	5.61526	-0.0547633	8.15388	7.79035	0.363525
Solyc08g077980	AT5G47120	ATBI-1 (ARABIDOPSIS BAX INHIBITOR 1); ATBI1 (BAX inhibitor 1); BI-1; BI1 (BAX inhibitor 1)	BAX inhibitor 1	2.58291	1.23933	1.34358	up		12.8598	12.9497	-0.089958	15.4228	14.1834	1.2394
Solyc01g056840	ATCG00170	RPOC2		2.57782	2.763	-0.185175	up	up	6.12569	6.16575	-0.0400603	8.70667	8.91674	-0.210067
Solyc02g066950	AT1G69830	AMY3 (alpha-amylase-like 3); ATAMY3 (ALPHA-AMYLASE-LIKE 3)	alpha-amylase-like 3	2.54532	1.45991	1.08541	up		11.8457	11.8683	-0.022602	14.373	13.3339	1.03917
Solyc06g071750	AT3G48240		Octicosapeptide/Phox/Bem1p family protein	2.5413	0.837548	1.70375	up		7.41864	7.60023	-0.181586	9.98382	8.44534	1.53848
Solyc04g072160	AT4G02450		HSP20-like chaperone	2.52501	1.3107	1.21431	up	up	11.8612	12.0722	-0.210983	14.3683	13.3884	0.979902
Solyc04g078420	AT4G37260	ATMYB73; MYB73 (myb domain protein 73)	myb domain protein 73	2.51973	1.51043	1.0093	up		10.3337	10.25	0.083618	12.873	11.7899	1.08312
Solyc01g087480				2.51248	2.80863	-0.29615	up	up	6.90692	6.91805	-0.0111324	9.4382	9.73443	-0.296233
Solyc11g063490				2.51221	2.8122	-0.299984	up	up	6.12129	6.04365	0.0776406	8.63801	8.84114	-0.203139
Solyc09g050020	ATMG00220	COB (apocytochrome b)		2.48465	3.01849	-0.533842	up	up	9.69017	9.90556	-0.215393	12.2085	12.9516	-0.743079
Solyc11g064980				2.47735	1.45383	1.02352	up	up	8.55843	8.78927	-0.230841	11.0715	10.2625	0.808943
Solyc12g036610				2.46355	2.46728	-0.0037377	up	up	5.18242	5.15649	0.0259289	7.63927	7.58353	0.0557401
Solyc10g062050	ATMG01320	NAD2 (NADH DEHYDROGENASE 2); NAD2.2 (NADH DEHYDROGENASE 2.2); NAD2B (NADH dehydrogenase 2B)		2.46243	2.98622	-0.52379	up	up	9.18331	9.19089	-0.007586	11.6816	12.2091	-0.527456
Solyc10g081570				2.45506	0.857787	1.59727	up		10.7901	10.9265	-0.136413	13.2526	11.8094	1.44314
Solyc06g084390	AT4G02980	ABP; ABP1 (endoplasmic reticulum auxin binding protein 1)	auxin-binding protein 1	2.42421	0.910769	1.51344	up		9.71889	9.59303	0.125861	12.1768	10.5361	1.64072
Solyc05g056560	AT1G66080		hypothetical protein	2.41618	1.09282	1.32336	up		10.0848	10.2182	-0.13341	12.5297	11.3421	1.18758
Solyc01g099370	AT1G09070	(AT)SRC2 (SOYBEAN GENE REGULATED BY COLD-2); AtSRC2; SRC2 (soybean gene regulated by cold-2)	protein SRC2	2.40697	0.901276	1.50569	up		12.1014	11.9988	0.102549	14.4905	12.9068	1.58368
Solyc06g082230	AT1G06970	ATCHX14; CHX14 (cation/hydrogen exchanger 14)	cation/H(+) antiporter 14	2.38112	2.32187	0.0592428	up	up	5.46265	5.51763	-0.0549805	7.84063	7.80888	0.0317481
Solyc03g120320	AT1G80440	KFB20 (Kelch repeat F-box 20); KMD1 (KISS ME DEADLY 1)	F-box/kelch-repeat protein	2.37545	1.19519	1.18025	up		9.85124	9.87412	-0.0228868	12.2581	11.1016	1.15657
Solyc04g080280				2.36431	1.5127	0.851606	up		12.2318	12.2257	0.00607925	14.5795	13.7385	0.840986
Solyc00g125980				2.35606	2.69335	-0.337295	up	up	8.84762	8.84791	-0.000294375	11.2386	11.5719	-0.333236
Solyc10g086410	AT5G02500	AT-HSC70-1 (ARABIDOPSIS THALIANA HEAT SHOCK COGNATE PROTEIN 70-1); AtHsp70-1; HSC70 (HEAT SHOCK COGNATE PROTEIN 70); HSC70-1 (heat shock cognate protein 70-1); HSP70-1 (HEAT SHOCK PROTEIN 70-1)	heat shock cognate protein 70-1	2.3338	0.97692	1.35688	up		13.2575	13.7092	-0.45164	15.5716	14.6737	0.897868
Solyc01g095390	AT5G41620		hypothetical protein	2.26662	1.63846	0.628158	up		6.90648	6.98712	-0.0806383	9.19025	8.62413	0.566122
Solyc01g058550				2.25334	2.27362	-0.020284	up	up	6.23022	6.65158	-0.421354	8.48761	8.92376	-0.436153
Solyc07g066070	AT5G56140		KH domain-containing protein	2.24436	1.24919	0.995172	up	up	10.8654	10.9301	-0.0646915	13.1174	12.204	0.913448
Solyc02g084980	AT2G47180	AtGolS1 (galactinol synthase 1); GolS1 (galactinol synthase 1)	galactinol synthase 1	2.23915	0.569664	1.66948	up		6.83489	7.09026	-0.255361	9.08847	7.64867	1.4398
Solyc03g120920	AT5G25840		hypothetical protein	2.23719	1.71898	0.518211	up		11.0026	10.4761	0.526492	13.2433	12.2169	1.02637
Solyc06g076670	AT1G07350	SR45a (serine/arginine rich-like protein 45a)	serine/arginine rich-like protein SR45a	2.1899	1.05688	1.13302	up		11.638	11.7128	-0.0748182	13.8147	12.7835	1.03124
Solyc02g083790	AT4G36010		pathogenesis-related thaumatin family protein	2.18954	-0.190556	2.3801	up		7.09104	7.26446	-0.173424	9.29814	7.05501	2.24313
Solyc05g045740				2.16797	2.35943	-0.191458	up	up	6.98862	6.92384	0.064783	9.17337	9.28631	-0.112937
Solyc05g015390	AT1G67360		REF/SRPP-like protein	2.16504	1.27621	0.888829	up		13.7626	13.7058	0.0567675	15.9077	14.9687	0.938928
Solyc03g082920	AT5G42020	BIP (luminal binding protein); BIP2	Luminal-binding protein 2	2.14806	0.506257	1.6418	up		13.4285	13.6028	-0.17427	15.5563	14.0994	1.45693
Solyc02g085320				2.14445	0.464091	1.68036	up		5.59135	5.2414	0.349956	7.73463	5.64772	2.08691
Solyc09g061720				2.14305	0.942746	1.20031	up		6.17409	6.38382	-0.209728	8.32121	7.29921	1.022
Solyc01g104360				2.13123	3.01652	-0.885288	up		6.02885	5.63789	0.390962	8.15905	8.63486	-0.475811
Solyc09g075500	AT5G49220		hypothetical protein	2.12782	0.324795	1.80302	up		8.53171	8.50331	0.0283956	10.6906	8.84649	1.84416
Solyc09g056120				2.09034	1.13909	0.95125	up		6.98705	9.00259	-2.01554	9.09186	10.1687	-1.07679
Solyc02g065430	AT2G23690		hypothetical protein	2.07772	0.12658	1.95114	up		7.83606	8.17754	-0.341475	9.94072	8.31501	1.62571
Solyc03g061560	ATMG00070	NAD9 (NADH dehydrogenase subunit 9)		2.07151	2.64727	-0.575769	up	up	10.1752	10.2896	-0.114441	12.2774	12.9618	-0.684397
Solyc08g067960	AT5G25560		CHY and CTCHY and RING-type zinc finger protein	2.06994	0.797992	1.27195	up		11.7634	11.7826	-0.0192132	13.8206	12.5976	1.223
Solyc09g091180	AT3G23990	HSP60 (heat shock protein 60); HSP60-3B (HEAT SHOCK PROTEIN 60-3B)	heat shock protein 60	2.06407	1.15688	0.907187	up		10.8128	10.7008	0.112077	12.8903	11.8839	1.00636
Solyc12g010450	AT2G25620	AtDBP1 (DNA-binding protein phosphatase 1); DBP1 (DNA-binding protein phosphatase 1)	DNA-binding protein phosphatase 1	2.06035	1.00746	1.0529	up		10.2416	9.97912	0.262474	12.3307	11.0186	1.31212
Solyc10g077090				2.04791	0.838087	1.20983	up		7.38648	6.98407	0.402411	9.45542	7.80928	1.64613
Solyc11g068900	AT2G27260		late embryogenesis abundant hydroxyproline-rich glycoprotein	2.03883	0.247822	1.79101	up		10.4418	10.4202	0.0216381	12.5041	10.7	1.80407
Solyc06g011370	AT2G25140	CLPB-M (CASEIN LYTIC PROTEINASE B-M); CLPB4 (casein lytic proteinase B4); HSP98.7 (HEAT SHOCK PROTEIN 98.7)	casein lytic proteinase B4	2.02697	1.42602	0.600958	up		7.4566	7.1105	0.346102	9.50522	8.53672	0.968501
Solyc12g035800	AT4G01810		sec23/sec24-like transport protein	2.02631	2.07907	-0.0527558	up	up	6.68018	6.62581	0.0543761	8.71573	8.69566	0.0200659
Solyc10g009110	AT3G15210	ATERF-4 (ETHYLENE RESPONSIVE ELEMENT BINDING FACTOR 4); ATERF4 (ETHYLENE RESPONSIVE ELEMENT BINDING FACTOR 4); ERF4 (ethylene responsive element binding factor 4); RAP2.5 (RELATED TO AP2 5)	ethylene-responsive transcription factor 4	2.01053	0.620563	1.38997	up		7.78128	7.96845	-0.187163	9.81777	8.59994	1.21783
Solyc11g064940				1.98042	2.13986	-0.159443	up	up	6.89264	6.93962	-0.0469766	8.88566	9.07421	-0.188548
Solyc12g089210	AT1G75330	OTC (ornithine carbamoyltransferase)	ornithine carbamoyltransferase	1.97263	0.996677	0.975952	up		12.4183	12.5221	-0.103802	14.3716	13.5165	0.855171
Solyc01g065780	ATMG00510	NAD7 (NADH dehydrogenase subunit 7)		1.96482	2.33227	-0.367454	up	up	7.87666	7.73038	0.146278	9.86841	10.0813	-0.212926
Solyc07g064140				1.9644	2.07765	-0.113247		up	5.53093	5.69981	-0.168878	7.48877	7.74555	-0.25678
Solyc11g006540	AT3G44190		FAD/NAD(P)-binding oxidoreductase family protein	1.9641	0.622319	1.34178	up		10.4164	10.1311	0.285342	12.4058	10.7854	1.62042
Solyc10g078930	AT3G12050		Aha1 domain-containing protein	1.94403	0.905622	1.03841	up		12.6038	12.6687	-0.0649328	14.5287	13.5738	0.954934
Solyc04g028580	AT5G04240	ELF6 (EARLY FLOWERING 6)	probable lysine-specific demethylase ELF6	1.91453	1.31775	0.596779	up	up	5.18056	4.87537	0.305196	7.09075	6.13439	0.956354
Solyc02g093440	AT3G01640	ATGLCAK (ARABIDOPSIS THALIANA GLUCURONOKINASE); GLCAK (glucuronokinase G)	glucuronokinase G	1.91253	0.976058	0.936477	up		10.6265	10.6788	-0.0523323	12.5586	11.6831	0.875483
Solyc07g019500				1.89439	1.56268	0.331713	up		6.50728	6.60063	-0.0933519	8.40757	8.15175	0.25582
Solyc11g056280				1.87356	2.36891	-0.495348	up	up	6.16244	6.21865	-0.0562144	8.0351	8.57301	-0.53791
Solyc02g090820	AT4G36990	AT-HSFB1 (ARABIDOPSIS THALIANA CLASS B HEAT SHOCK FACTOR B1); ATHSF4 (ARABIDOPSIS THALIANA HEAT SHOCK FACTOR 4); HSF4 (heat shock factor 4); HSFB1 (CLASS B HEAT SHOCK FACTOR B1); TBF1 (TL1-binding transcription factor 1)	heat stress transcription factor B-1	1.86922	0.709769	1.15945	up		9.89398	10.1038	-0.209823	11.7996	10.8458	0.953753
Solyc03g120740	AT1G15230		hypothetical protein	1.86401	0.605707	1.2583	up		8.53572	8.64806	-0.112335	10.4307	9.27313	1.15753
Solyc12g036600	ATMG00510	NAD7 (NADH dehydrogenase subunit 7)		1.86055	2.22375	-0.363205	up	up	6.19359	5.97536	0.21823	8.05348	8.17571	-0.122235
Solyc04g005820	AT1G10350		putative DNAJ heat-shock protein	1.84424	0.4878	1.35644	up		10.1125	10.1836	-0.0711044	11.9905	10.7036	1.28681
Solyc06g008130	AT5G43990	SDG18 (SET DOMAIN PROTEIN 18); SUVR2	histone-lysine N-methyltransferase SUVR2	1.83584	1.91274	-0.076896	up		9.54512	9.74715	-0.202023	11.4179	11.6893	-0.271448
Solyc12g017740	AT4G36950	MAPKKK21 (mitogen-activated protein kinase kinase kinase 21)	mitogen-activated protein kinase kinase kinase 21	1.82764	1.39892	0.428721	up		6.84651	6.09108	0.755432	8.68592	7.4586	1.22731
Solyc07g042930	AT3G17611	ATRBL10 (RHOMBOID-like protein 10); ATRBL14 (RHOMBOID-like protein 14); RBL10 (RHOMBOID-like protein 10); RBL14 (RHOMBOID-like protein 14)	rhomboid-like protein 14	1.82209	0.425033	1.39706	up		9.59273	9.55043	0.0423042	11.4509	10.0024	1.44849
Solyc00g142170	ATMG01110	ORF251		1.81843	1.68119	0.137233	up	up	7.77857	7.65112	0.127442	9.62155	9.33808	0.28347
Solyc01g010220	AT5G48050		hypothetical protein	1.81832	0.589981	1.22834	up		7.80016	7.6505	0.14966	9.64472	8.24242	1.4023
Solyc09g059950	AT3G07150		hypothetical protein	1.81488	0.491465	1.32341	up		5.79792	5.48362	0.314306	7.60748	5.92351	1.68398
Solyc09g064390	AT1G04130	AtTPR2; TPR2 (tetratricopeptide repeat 2)	carboxylate clamp-tetratricopeptide repeat protein	1.80265	0.794193	1.00846	up		8.34691	8.56112	-0.214208	10.1777	9.37512	0.802564
Solyc08g079170	AT1G62740	Hop2 (Hop2)	carboxylate clamp-tetratricopeptide repeat protein HOP2	1.78097	0.843544	0.93743	up		12.4456	12.6178	-0.172225	14.2079	13.4638	0.744195
Solyc10g085410	AT1G03910	CTN (CACTIN)	hypothetical protein	1.78044	0.262277	1.51816	up		11.213	11.4385	-0.225539	12.9987	11.7256	1.27306
Solyc00g140060	AT4G20850	TPP2 (tripeptidyl peptidase ii)	tripeptidyl peptidase II	1.76907	1.47214	0.296932	up	up	5.52616	5.44622	0.0799383	7.28641	6.8732	0.413207
Solyc12g077610				1.75745	1.26053	0.496915	up		9.16123	8.95191	0.209322	10.9498	10.2394	0.710433
Solyc06g074580				1.75101	2.26508	-0.514077	up	up	7.39829	7.32584	0.0724504	9.16856	9.60573	-0.437174
Solyc11g056370	ATMG00990	NAD3 (NADH dehydrogenase 3)		1.74341	2.09842	-0.355018	up	up	8.51061	8.50514	0.00546862	10.2846	10.6305	-0.345932
Solyc06g083190	AT3G25230	ATFKBP62; FKBP62 (FK506 BINDING PROTEIN 62); ROF1 (rotamase FKBP 1)	rotamase FKBP 1	1.71904	0.898541	0.820501	up		13.2233	13.1582	0.065121	14.9224	14.0494	0.872985
Solyc03g006470	AT5G53750		CBS domain-containing protein	1.71698	0.823404	0.893576	up		5.79265	5.94586	-0.153211	7.50349	6.72781	0.775681
Solyc06g043280				1.7078	2.14851	-0.440701	up	up	6.30601	6.22874	0.0772706	8.01415	8.35969	-0.345541
Solyc03g082840	AT3G61850	DAG1 (dof affecting germination 1)	Dof zinc finger protein DOF3.7	1.7069	0.9609	0.746001	up		7.95605	8.21893	-0.262876	9.68947	9.19821	0.491264
Solyc00g025400				1.70446	1.98831	-0.283845	up	up	5.85635	6.38903	-0.532687	7.55691	8.36453	-0.807625
Solyc06g074440				1.69231	0.575083	1.11723	up		5.65301	6.11809	-0.465077	7.33888	6.65408	0.684797
Solyc04g049600				1.68643	1.67753	0.0088969	up	up	7.2153	7.05198	0.163318	8.91815	8.71964	0.198517
Solyc05g052950	AT3G55580		regulator of chromosome condensation repeat-containing protein	1.68366	-1.02549	2.70915	up		8.45018	8.98745	-0.537266	10.1584	7.98263	2.17579
Solyc05g043200	AT4G26000	PEP (PEPPER)	RNA-binding KH domain-containing protein PEPPER	1.67953	2.35178	-0.672241	up	up	7.36257	7.27389	0.0886794	9.05968	9.63718	-0.577497
Solyc07g019510	ATMG01360	COX1 (cytochrome oxidase)		1.67039	2.592	-0.921612	up	up	11.3017	11.3858	-0.0841258	12.9757	13.981	-1.00536
Solyc00g230060				1.6661	2.17415	-0.508049	up	up	5.47785	5.29636	0.181482	7.13498	7.43425	-0.299267
Solyc11g039360	ATMG00180	CCB452 (cytochrome C biogenesis 452)		1.65549	1.99522	-0.339726	up	up	6.80952	6.95736	-0.147844	8.47329	8.95313	-0.479842
Solyc02g069170	AT1G31240		Bromodomain transcription factor	1.65329	0.703827	0.949462	up		6.85727	6.13643	0.720849	8.51969	6.80376	1.71593
Solyc00g022100				1.63872	2.11469	-0.475966	up	up	11.9242	11.8501	0.0740912	13.5516	13.9624	-0.410851
Solyc04g082420	AT2G30600		BTB/POZ domain-containing protein	1.61663	0.656738	0.959897	up		6.12099	6.04637	0.074618	7.74003	6.66387	1.07615
Solyc02g091220	AT1G77840		putative eukaryotic translation initiation factor 5-2	1.6021	0.617995	0.984103	up		8.7582	8.73931	0.0188882	10.3914	9.3777	1.01372
Solyc06g051370	ATCG01280	YCF2.2		1.5947	2.11558	-0.520877	up		8.23739	8.35056	-0.113176	9.85977	10.4931	-0.633323
Solyc03g071520	AT4G21060	AtGALT2; GALT2 (AGP galactosyltransferase 2)	AGP galactosyltransferase 2	1.58313	1.10881	0.474316	up	up	6.39602	6.57652	-0.1805	7.98067	7.66313	0.317537
Solyc01g058410	ATMG00160	COX2 (cytochrome oxidase 2)		1.58248	1.89984	-0.317357	up	up	16.3399	16.2045	0.135437	17.9196	18.0823	-0.162686
Solyc08g041860	AT4G32020		hypothetical protein	1.57181	0.170276	1.40154	up		10.3754	10.4569	-0.0815435	11.9779	10.6595	1.31847
Solyc07g025130	AT2G07715		60S ribosomal protein L2-like protein	1.5585	1.8718	-0.313301	up	up	7.13866	7.04984	0.088818	8.71219	8.92379	-0.211595
Solyc02g091730	AT2G22720		SPT2 chromatin protein	1.53892	0.687546	0.851378	up		6.06077	5.9704	0.0903694	7.59578	6.61991	0.975875
Solyc08g029280	ATMG01360	COX1 (cytochrome oxidase)		1.53189	2.34937	-0.81748	up	up	11.6068	11.7408	-0.133985	13.1354	14.0891	-0.953679
Solyc00g231780	ATCG01090	NDHI		1.53066	1.87101	-0.340356	up	up	6.58656	6.56882	0.0177473	8.11926	8.4268	-0.307538
Solyc04g017690	AT2G41430	CID1 (CTC-Interacting Domain 1); ERD15 (EARLY RESPONSIVE TO DEHYDRATION 15); LSR1 (LIGHT STRESS-REGULATED 1)	dehydration-induced protein ERD15	1.52213	0.771541	0.750591	up		13.3812	13.7556	-0.374389	14.8827	14.5151	0.367601
Solyc07g048040	AT5G55530		C2 domain-containing protein	1.52114	0.716185	0.804953	up		10.0254	10.0206	0.00481787	11.5817	10.7691	0.812608
Solyc11g013480	AT1G77850	ARF17 (auxin response factor 17)	auxin response factor 17	1.50737	0.912475	0.594893	up		6.00367	6.30036	-0.296692	7.50885	7.18217	0.326686
Solyc06g024370				1.50508	1.7383	-0.233217	up	up	6.65945	6.48741	0.172039	8.16835	8.20725	-0.0388948
Solyc00g179840				1.50345	1.31412	0.189328	up		7.26551	7.09904	0.166468	8.78484	8.41303	0.371806
Solyc00g085370				1.5033	1.50719	-0.0038886	up	up	6.78262	6.50321	0.27941	8.29269	7.99169	0.301001
Solyc09g050050				1.5025	1.94442	-0.441916	up	up	9.28109	9.33668	-0.055585	10.8186	11.3133	-0.49477
Solyc02g067290	AT5G48600	ATCAP-C (ARABIDOPSIS THALIANA CHROMOSOME ASSOCIATED PROTEIN-C); ATSMC3 (structural maintenance of chromosome 3); ATSMC4 (ARABIDOPSIS THALIANA STRUCTURAL MAINTENANCE OF CHROMOSOME 4); SMC3 (structural maintenance of chromosome 3)	structural maintenance of chromosomes protein 4	1.48535	1.08396	0.401389	up	up	6.31632	6.3202	-0.0038795	7.80081	7.3767	0.424103
Solyc01g005470	AT1G14870	AtPCR2; PCR2 (PLANT CADMIUM RESISTANCE 2)	cadmium resistance protein 2	1.46863	0.238638	1.22999	up		9.47219	10.9591	-1.48692	10.9767	11.2294	-0.25266
Solyc05g005650				1.46479	1.69116	-0.226366	up	up	5.19703	4.97543	0.221599	6.65199	6.61587	0.0361141
Solyc03g117680	AT2G24100	ASG1 (ALTERED SEED GERMINATION 1)	hypothetical protein	1.45976	0.526257	0.933501	up		9.86395	10.2953	-0.431334	11.3603	10.8535	0.506772
Solyc03g043700	AT3G03440		ARM repeat superfamily protein	1.45494	0.588941	0.865995	up		6.90576	6.77273	0.133033	8.36899	7.33851	1.03047
Solyc03g078300	AT3G14470		NB-ARC domain-containing disease resistance protein	1.45432	0.604712	0.849604	up		7.23757	7.45495	-0.217382	8.70704	8.05482	0.652215
Solyc07g005850	AT4G30700	MEF29 (mitochondrial RNA editing factor 29)	pentatricopeptide repeat-containing protein	1.44648	1.10805	0.338425	up	up	5.6627	5.65806	0.00464267	7.09844	6.72128	0.377151
Solyc05g025560	ATMG01360	COX1 (cytochrome oxidase)		1.44639	1.86179	-0.415406	up	up	10.4786	10.5398	-0.0611887	11.9538	12.4288	-0.47502
Solyc08g067300	AT4G33160		F-box only protein 13	1.42266	-0.112525	1.53519	up		5.8162	6.35101	-0.534819	7.23171	6.19524	1.03646
Solyc12g056780	AT4G02450		HSP20-like chaperone	1.42017	0.888314	0.531859	up		11.1769	11.2795	-0.102611	12.6099	12.193	0.416959
Solyc01g057850	AT5G49930	emb1441 (embryo defective 1441)	protein EMBRYO DEFECTIVE 1441	1.41841	1.12378	0.294627	up		6.37786	6.31889	0.0589652	7.79639	7.41629	0.380103
Solyc00g020000				1.41696	1.62007	-0.203113	up	up	10.859	10.7199	0.139034	12.2974	12.3678	-0.0703993
Solyc09g082260	AT2G32030		Acyl-CoA N-acyltransferases (NAT) superfamily protein	1.39185	1.8127	-0.420846	up		9.10174	9.03085	0.070883	10.5247	10.8705	-0.345784
Solyc06g074550				1.38106	1.80712	-0.426058	up	up	5.25914	5.24808	0.0110643	6.63452	7.01371	-0.379191
Solyc03g034010	AT1G24330		U-box domain-containing protein 6	1.37979	0.253957	1.12584	up		9.53016	9.86316	-0.333001	10.9411	10.1477	0.793369
Solyc00g014850				1.37275	1.85792	-0.485173	up	up	8.04092	7.92234	0.118581	9.43991	9.79883	-0.358923
Solyc10g046850				1.37044	1.74194	-0.3715	up	up	5.48202	5.40109	0.0809285	6.84471	7.1023	-0.257589
Solyc03g098660	AT5G08350		GRAM domain-containing protein / ABA-responsive protein-related	1.35989	0.448842	0.911048	up		9.3136	8.91372	0.399871	10.7046	9.38315	1.32149
Solyc01g011020				1.35732	1.85494	-0.497621	up	up	9.24606	9.16575	0.0803064	10.6345	11.0513	-0.416782
Solyc05g018790	ATMG00520	MATR		1.35374	1.94022	-0.586483	up		5.92657	6.1201	-0.193529	7.27359	8.03932	-0.765731
Solyc04g050800				1.35266	1.76743	-0.414777	up		8.69184	8.66911	0.0227315	10.0754	10.4635	-0.388118
Solyc00g013190				1.351	1.97472	-0.623723	up		8.46097	8.45423	0.00673288	9.84039	10.4559	-0.615515
Solyc00g014790				1.34943	1.9969	-0.64747	up	up	7.39473	7.14388	0.250847	8.76033	9.14797	-0.387637
Solyc02g021770	ATMG01360	COX1 (cytochrome oxidase)		1.34568	1.78245	-0.436769	up	up	10.9344	11.0962	-0.161852	12.2995	12.8972	-0.597775
Solyc11g006740	AT2G02240	MEE66 (maternal effect embryo arrest 66)	F-box domain protein MEE66	1.33379	0.611519	0.722275	up		6.38205	5.8644	0.517649	7.7189	6.43295	1.28596
Solyc07g053620	AT2G20560		DNAJ heat shock family protein	1.33269	0.282368	1.05032	up		9.52685	9.57824	-0.0513892	10.8917	9.88758	1.0041
Solyc00g010110				1.32784	1.65917	-0.331331	up	up	8.27772	8.04395	0.233776	9.63324	9.72252	-0.0892736
Solyc12g036570				1.32517	1.8805	-0.555327	up		7.23499	7.06923	0.165756	8.57349	8.95355	-0.380066
Solyc08g078510	AT5G13200		GRAM domain family protein	1.29798	0.397472	0.900512	up		9.16649	9.44747	-0.280983	10.4956	9.8719	0.623725
Solyc01g099380	AT5G16780	DOT2 (DEFECTIVELY ORGANIZED TRIBUTARIES 2); MDF (MERISTEM-DEFECTIVE)	SART-1 family protein DOT2	1.26917	1.12712	0.142051	up	up	6.60413	6.50201	0.102115	7.87485	7.60345	0.271394
Solyc10g084880	AT3G23160		hypothetical protein	1.26722	0.552894	0.714323	up		5.88581	6.39212	-0.506306	7.14849	6.91331	0.235177
Solyc05g023970	ATMG00570	ORFX		1.26359	1.85647	-0.59288	up	up	8.21544	8.39802	-0.182577	9.50596	10.2793	-0.773297
Solyc10g061880				1.26078	1.15043	0.110345	up	up	6.52913	6.36263	0.166501	7.78965	7.48519	0.304465
Solyc12g098520	AT4G13980	AT-HSFA5; HSFA5 (HEAT SHOCK TRANSCRIPTION FACTOR A5)	heat stress transcription factor A-5	1.25508	0.409471	0.845606	up		9.51384	9.40513	0.108712	10.8039	9.84158	0.962317
Solyc06g068330	AT5G25280		serine-rich protein-like protein	1.24784	0.410314	0.837522	up		8.62893	8.2809	0.348026	9.90524	8.70876	1.19648
Solyc09g005330	AT5G01400	ESP4 (ENHANCED SILENCING PHENOTYPE 4)	Symplekin/Pta1-like protein	1.24718	1.17907	0.068107	up		4.92219	4.97228	-0.0500846	6.1583	6.09595	0.062359
Solyc01g007840	AT3G44260	AtCAF1a (CCR4- associated factor 1a); CAF1a (CCR4- associated factor 1a)	putative CCR4-associated factor 1	1.24541	0.143857	1.10155	up		12.1202	12.1518	-0.0315983	13.3523	12.3084	1.04399
Solyc11g007820	AT5G04610		S-adenosyl-L-methionine-dependent methyltransferases superfamily protein	1.23683	0.893417	0.343414	up		5.54561	5.64431	-0.0986996	6.77204	6.49453	0.277511
Solyc07g007330	AT5G11090		serine-rich protein-like protein	1.2348	0.28636	0.94844	up		12.2344	12.0502	0.184121	13.4558	12.353	1.10278
Solyc03g061540	ATMG01320	NAD2 (NADH DEHYDROGENASE 2); NAD2.2 (NADH DEHYDROGENASE 2.2); NAD2B (NADH dehydrogenase 2B)		1.22963	1.36036	-0.130732	up	up	8.53939	8.56234	-0.022951	9.79746	9.94748	-0.150024
Solyc04g078600	AT5G47830		hypothetical protein	1.22381	0.374618	0.849189	up		12.6141	12.5171	0.0969502	13.8189	12.8941	0.924797
Solyc01g010460	AT1G27070		5'-AMP-activated protein kinase-like protein	1.22193	1.24965	-0.027719	up	up	5.87244	5.49366	0.378786	7.0854	6.69927	0.386126
Solyc09g056070	ATMG00520	MATR		1.22108	1.70162	-0.480533	up	up	8.08592	8.48564	-0.399728	9.33316	10.2142	-0.881063
Solyc00g011130				1.2163	2.13428	-0.917983	up		11.6059	11.2462	0.359641	12.8237	13.3928	-0.569155
Solyc08g065560				1.21458	1.00186	0.212722	up	up	6.00689	5.7751	0.231792	7.21704	6.73433	0.482705
Solyc09g059540				1.21188	0.483788	0.728093	up		8.36618	7.06031	1.30587	9.60575	7.52604	2.07971
Solyc01g105410	AT5G64260	EXL2 (EXORDIUM like 2)	protein EXORDIUM like 2	1.20513	1.01998	0.185151	up	up	10.4412	10.6241	-0.182904	11.6801	11.6704	0.00969037
Solyc00g019740	ATMG00480	ATP8 (ATP SYNTHASE 8); ORFB		1.19986	1.64277	-0.442906	up	up	10.4142	10.4545	-0.0402786	11.6468	12.1268	-0.47993
Solyc02g085520	AT3G57610	ADSS (adenylosuccinate synthase)	adenylosuccinate synthetase	1.19758	1.65704	-0.459457	up		10.6557	10.7668	-0.111113	11.8839	12.449	-0.565026
Solyc02g084510	AT3G51120		zinc finger CCCH domain-containing protein 44	1.19758	0.917378	0.280199	up		5.59239	5.97866	-0.386264	6.78091	6.85674	-0.0758238
Solyc03g063780	ATMG00080	RPL16 (ribosomal protein L16)		1.1911	1.21842	-0.0273197	up	up	6.63107	6.66571	-0.0346409	7.82377	7.86496	-0.0411861
Solyc11g039990				1.18902	1.47418	-0.285152	up	up	13.1147	13.1832	-0.0685525	14.2846	14.6474	-0.36279
Solyc09g050040	ATMG00210	RPL5 (ribosomal protein L5)		1.18559	1.68416	-0.49857	up		9.23282	9.36154	-0.128725	10.4496	11.078	-0.628386
Solyc00g011140				1.17804	1.52973	-0.351689	up	up	6.08525	6.00202	0.0832252	7.25836	7.50111	-0.242747
Solyc12g043100	AT3G16010		pentatricopeptide repeat-containing protein	1.1721	0.0780286	1.09407	up		5.66543	5.74794	-0.0825069	6.8301	5.77451	1.05559
Solyc01g106830	AT5G65870	ATPSK5 (phytosulfokine 5 precursor); PSK5; PSK5 (phytosulfokine 5 precursor)	putative phytosulfokines 5 precursor	1.17101	0.74899	0.422023	up		5.97856	5.96466	0.0139021	7.14415	6.67283	0.471313
Solyc02g005190				1.17054	1.28468	-0.114137	up	up	9.232	9.05195	0.180046	10.4337	10.3614	0.0722707
Solyc06g072330	AT2G35795		mitochondrial import inner membrane translocase subunit TIM14-1	1.16947	1.27337	-0.103901		up	9.65339	8.23657	1.41681	10.858	9.52832	1.32965
Solyc03g007280	AT5G37380		chaperone DnaJ-domain superfamily protein	1.15924	0.00564941	1.15359	up		9.51506	9.47155	0.0435063	10.7054	9.50416	1.20129
Solyc06g074750	AT1G08170		histone H2B	1.15545	1.00207	0.153386	up	up	6.07865	6.08804	-0.00938775	7.22716	7.05558	0.171581
Solyc08g008370	AT5G42050		DCD (Development and Cell Death) domain protein	1.15396	0.842646	0.311315	up		10.5638	10.5306	0.0331716	11.7484	11.4044	0.34409
Solyc00g020010				1.14344	1.17948	-0.0360391	up	up	9.67987	9.50312	0.176755	10.8592	10.7096	0.149652
Solyc06g059900				1.14273	0.673037	0.469693	up		7.28442	7.29979	-0.0153702	8.4385	7.95667	0.48183
Solyc11g071720	AT5G06570		probable carboxylesterase 15	1.14242	1.35454	-0.212119	up	up	5.69531	5.24454	0.450774	6.83024	6.55428	0.275957
Solyc00g013160				1.13609	1.29136	-0.155277	up	up	9.88417	9.88462	-0.000448625	11.0554	11.2082	-0.152851
Solyc05g013520				1.13441	0.63739	0.497024	up		9.00545	9.03522	-0.029764	10.1707	9.69738	0.473282
Solyc04g076970	AT1G09950	RAS1 (RESPONSE TO ABA AND SALT 1)	response to ABA and salt 1	1.13304	0.120764	1.01228	up		5.5152	5.95481	-0.439608	6.63962	6.02828	0.611343
Solyc08g028970				1.12812	0.459005	0.669118	up		5.7088	6.12482	-0.41602	6.83069	6.54578	0.284917
Solyc12g040330	AT3G53700	MEE40 (maternal effect embryo arrest 40)	protein MATERNAL EFFECT EMBRYO ARREST 40	1.12785	1.65804	-0.530186	up	up	10.6024	10.7587	-0.15634	11.7601	12.4428	-0.682661
Solyc08g016670	AT1G30070		SGS domain-containing protein	1.12484	0.498145	0.626695	up		12.6006	12.4589	0.141655	13.7063	12.9598	0.746438
Solyc03g006000	AT4G18880	AT-HSFA4A (ARABIDOPSIS THALIANA HEAT SHOCK TRANSCRIPTION FACTOR A4A); HSF A4A (heat shock transcription factor A4A)	heat stress transcription factor A-4a	1.11902	0.443851	0.675169	up		9.10729	9.18389	-0.0765982	10.2575	9.6547	0.602768
Solyc03g117170				1.10652	1.2778	-0.171276	up		5.27007	4.79113	0.47894	6.36787	6.01045	0.357424
Solyc04g063380	AT1G21410	SKP2A	F-box protein SKP2A	1.10634	0.103674	1.00266	up		10.0303	10.0161	0.0141872	11.1728	10.1504	1.02233
Solyc05g015730	AT5G10140	AGL25 (AGAMOUS-like 25); FLC (FLOWERING LOCUS C); FLF (FLOWERING LOCUS F); RSB6 (REDUCED STEM BRANCHING 6)	MADS-box protein FLOWERING LOCUS C	1.10336	1.12168	-0.0183213	up		6.27553	6.51655	-0.241019	7.37746	7.61801	-0.240556
Solyc03g097120	AT5G16820	ATHSF3 (ARABIDOPSIS HEAT SHOCK FACTOR 3); ATHSFA1B (ARABIDOPSIS THALIANA CLASS A HEAT SHOCK FACTOR 1B); HSF3 (heat shock factor 3); HSFA1B (CLASS A HEAT SHOCK FACTOR 1B)	heat stress transcription factor A-1b	1.10153	0.0807227	1.0208	up		7.95453	8.11916	-0.164626	9.07806	8.20379	0.874268
Solyc00g014830	ATMG00510	NAD7 (NADH dehydrogenase subunit 7)		1.09671	1.30673	-0.210018	up	up	12.2312	12.1632	0.0680472	13.3147	13.4708	-0.156085
Solyc05g042070				1.09568	0.977634	0.11805	up		7.1948	7.17477	0.0200333	8.30099	8.14353	0.157463
Solyc07g016090				1.09445	1.33605	-0.241603	up	up	7.6594	7.66487	-0.00547147	8.77336	9.01273	-0.239369
Solyc11g063510				1.09396	1.44734	-0.353381	up	up	16.159	16.0384	0.120638	17.2484	17.4667	-0.218247
Solyc00g181240				1.09149	1.46898	-0.377493	up	up	5.77067	5.79213	-0.0214602	6.85492	7.22361	-0.368699
Solyc09g007980				1.09113	0.468896	0.622238	up		11.8424	12.0582	-0.215841	12.9294	12.54	0.389426
Solyc00g094550				1.08515	1.39471	-0.309566	up	up	7.06166	6.88165	0.180014	8.15422	8.26556	-0.111339
Solyc01g087660				1.08493	1.15471	-0.0697776	up	up	6.52004	6.52144	-0.00139683	7.60587	7.65297	-0.0470966
Solyc03g058300				1.083	1.19452	-0.111524	up	up	4.99574	5.09166	-0.0959242	6.06606	6.2325	-0.166445
Solyc12g042180	AT5G13300	AGD3 (ARF-GAP DOMAIN3); SFC (SCARFACE); VAN3 (ASCULAR NETWORK DEFECTIVE 3)	ADP-ribosylation factor GTPase-activating protein AGD3	1.08134	1.40125	-0.319909	up	up	6.14172	5.88062	0.261102	7.22098	7.24742	-0.0264385
Solyc02g005140				1.08128	0.97237	0.108913	up		5.42863	5.00687	0.421769	6.4981	5.92189	0.576209
Solyc07g065690	AT4G26620		Sucrase/ferredoxin-like protein	1.07626	0.19254	0.883717	up		11.3041	11.5148	-0.21074	12.3935	11.7332	0.660279
Solyc12g099940	AT2G06025		acyl-CoA N-acyltransferases-like protein	1.07453	0.420638	0.653889	up		9.52883	9.85426	-0.325427	10.6345	10.3072	0.32732
Solyc08g006980	AT2G35330		RING-finger domain-containing protein	1.07392	0.367498	0.706422	up		11.5279	11.6016	-0.0736561	12.6077	11.9907	0.617018
Solyc08g008390	AT4G23990	ATCSLG3 (ARABIDOPSIS THALIANA CELLULOSE SYNTHASE-LIKE G3); CSLG3 (cellulose synthase like G3)	cellulose synthase-like protein G3	1.07054	1.68384	-0.613302	up		8.26507	8.35748	-0.0924072	9.36255	10.0654	-0.702826
Solyc01g088810	AT5G51160		ankyrin repeat-containing protein	1.06966	1.03398	0.0356759	up	up	5.66006	5.6535	0.006561	6.72384	6.64374	0.0800999
Solyc03g123400	AT3G13840		scarecrow-like protein 29	1.06654	1.42921	-0.362671	up	up	6.43626	5.74776	0.688507	7.50168	7.14241	0.359268
Solyc11g066060	AT3G12580	ATHSP70 (ARABIDOPSIS HEAT SHOCK PROTEIN 70); HSP70 (heat shock protein 70)	heat shock protein 70-4	1.05842	0.560537	0.497882	up		12.9214	13.1673	-0.245895	13.9616	13.7223	0.239299
Solyc05g025620	AT1G29840		alpha/beta-hydrolase-like protein	1.05298	0.894066	0.158916	up		6.37071	6.21432	0.156394	7.42146	7.07527	0.346193
Solyc07g065960	AT3G13310	DJC66 (DNA J protein C66)	chaperone DnaJ-domain containing protein	1.04764	0.309139	0.738497	up		9.82508	9.79315	0.0319272	10.9086	10.1293	0.779361
Solyc11g071530	AT1G70190		ribosomal protein L7/L12 domain-containing protein	1.04623	0.183684	0.862548	up		6.7765	7.89372	-1.11722	7.82531	8.07768	-0.252369
Solyc04g050020				1.04469	0.755711	0.288978	up		6.96317	7.08362	-0.12045	8.01418	7.82289	0.191288
Solyc06g073760	AT5G20950		glycosyl hydrolase family protein	1.04354	0.152	0.891538	up		8.3991	8.6884	-0.289305	9.46984	8.85549	0.614348
Solyc07g055310	AT2G41080		pentatricopeptide repeat-containing protein	1.04137	1.17715	-0.135785		up	8.63634	8.44468	0.191661	9.70756	9.64124	0.0663226
Solyc03g097890				1.03998	1.54328	-0.503299	up		6.13282	5.70104	0.431776	7.1675	7.20624	-0.0387437
Solyc06g011530	AT2G26800		Hydroxymethylglutaryl-CoA lyase	1.03965	1.49107	-0.451424	up		5.93084	5.85128	0.079562	6.96525	7.30882	-0.34357
Solyc09g055790				1.03743	1.09237	-0.0549383	up	up	7.04652	7.17325	-0.126736	8.09049	8.25956	-0.169062
Solyc04g082410	AT2G30600		BTB/POZ domain-containing protein	1.03552	0.246858	0.788657	up		11.0629	11.0635	-0.000578875	12.1169	11.3361	0.780791
Solyc11g056310	AT1G77750		small ribosomal subunit protein S13	1.03422	1.5254	-0.491183	up	up	7.03395	7.20848	-0.174531	8.076	8.73722	-0.661221
Solyc07g055020	AT3G07870		F-box protein	1.03305	1.03098	0.0020705	up		6.24583	6.15419	0.0916461	7.27593	7.1524	0.123539
Solyc00g118690	ATMG01275	NAD1 (NADH DEHYDROGENASE 1); NAD1A (NADH dehydrogenase 1A); ND1 (NAD(P)H DEHYDROGENASE 1)		1.03226	1.47719	-0.444931	up	up	11.6247	11.7984	-0.173645	12.6605	13.2818	-0.621383
Solyc10g008430				1.02382	0.883874	0.139941	up		6.49292	6.69652	-0.203594	7.51687	7.56093	-0.0440642
Solyc04g078500	AT2G01905	CYCJ18 (cyclin J18)	cyclin J18	1.02113	0.932842	0.0882897	up		6.43954	6.62942	-0.189885	7.45771	7.53898	-0.0812657
Solyc10g008370				1.01643	1.26835	-0.25192	up		7.77231	7.7673	0.0050095	8.80886	9.04995	-0.24109
Solyc07g042960	AT1G16250		F-box/kelch-repeat protein	1.01643	0.344081	0.672346	up		6.83697	6.75541	0.0815552	7.85669	7.07184	0.784842
Solyc05g047640	AT4G00840		putative S-acyltransferase	1.01268	0.730375	0.282309	up		6.61146	6.35433	0.257137	7.62452	7.05382	0.570699
Solyc11g005180	AT5G59560	SRR1 (SENSITIVITY TO RED LIGHT REDUCED 1)	protein SENSITIVITY TO RED LIGHT REDUCED 1	1.00915	0.583332	0.425817	up		5.92215	6.26519	-0.343032	6.92584	6.81322	0.112613
Solyc03g112140	AT3G48260	WNK3 (with no lysine (K) kinase 3)	putative serine/threonine-protein kinase WNK3	1.00739	0.931318	0.0760754	up		8.80071	9.05519	-0.254476	9.839	10.0135	-0.174464
Solyc04g049250	ATMG00570	ORFX		1.0073	1.5856	-0.578305	up	up	9.66672	9.83857	-0.171846	10.709	11.4562	-0.747169
Solyc02g090260	AT3G50430		hypothetical protein	1.00583	0.711697	0.294138	up		6.58622	6.52186	0.0643617	7.59557	7.2065	0.389065
Solyc02g083210				0.988071	1.12621	-0.138138		up	12.2734	12.2772	-0.0037965	13.2487	13.4031	-0.154366
Solyc05g045920	ATMG00080	RPL16 (ribosomal protein L16)		0.974021	1.25567	-0.281645		up	9.9137	9.92797	-0.0142663	10.9228	11.2159	-0.293035
Solyc04g072270	AT1G67120	AtMDN1; MDN1 (MIDASIN 1)	protein MIDASIN1	0.967412	1.22353	-0.256115		up	5.43648	5.19053	0.245953	6.39083	6.36273	0.0281065
Solyc05g045790	ATMG00160	COX2 (cytochrome oxidase 2)		0.959194	1.21923	-0.260036		up	9.19675	9.21536	-0.018613	10.1867	10.4616	-0.274855
Solyc10g018950	ATMG01275	NAD1 (NADH DEHYDROGENASE 1); NAD1A (NADH dehydrogenase 1A); ND1 (NAD(P)H DEHYDROGENASE 1)		0.955093	1.05423	-0.0991387		up	8.03028	8.23659	-0.206312	9.00662	9.30591	-0.299293
Solyc10g062070	ATMG00570	ORFX		0.945607	1.57971	-0.634108		up	8.62965	8.80938	-0.179735	9.6035	10.4161	-0.812551
Solyc01g056670	ATMG00650	NAD4L (NADH dehydrogenase subunit 4L)		0.919798	1.36918	-0.449379		up	12.4368	12.4618	-0.0249873	13.3414	13.8287	-0.487308
Solyc00g112180				0.853207	1.73943	-0.886224		up	6.351	6.18582	0.165173	7.20072	7.9015	-0.700782
Solyc00g084750	AT2G01860	EMB975 (EMBRYO DEFECTIVE 975)	pentatricopeptide repeat-containing protein	0.753979	1.08883	-0.334851		up	5.83943	5.714	0.12543	6.58646	6.76401	-0.177546
Solyc07g009270				0.617664	1.01701	-0.399348		up	5.80631	5.44955	0.356767	6.41485	6.41908	-0.00423078
Solyc08g074630				0.534065	-1.07599	1.61005		down	9.90074	10.3039	-0.403179	10.4672	9.25491	1.21227
Solyc09g015720				0.44732	1.27624	-0.828921		up	6.14203	5.03634	1.1057	6.58222	6.26006	0.322155
Solyc06g076500				0.357587	1.39922	-1.04163		up	6.35154	6.20961	0.141922	6.70222	7.58011	-0.87789
Solyc04g026130				0.28715	1.41452	-1.12737		up	6.28661	6.06098	0.225634	6.56551	7.44414	-0.878627
Solyc10g048040	AT4G25780		putative pathogenesis-related protein	0.0216278	-1.72079	1.74241		down	7.83693	8.37877	-0.541844	7.87147	6.6484	1.22307
Solyc02g093700	AT5G40670		PQ-loop repeat family protein / transmembrane family protein	-0.0355523	-1.29873	1.26318		down	8.9682	8.00319	0.965006	8.95808	6.68353	2.27456
Solyc02g069260	AT1G31290	AGO3 (ARGONAUTE 3)	argonaute 3	-0.0405175	-1.06647	1.02595		down	8.61183	8.72865	-0.116816	8.59451	7.67121	0.923296
Solyc09g083440	AT2G38870		PR-6 proteinase inhibitor family protein	-0.0677303	-1.0346	0.966868		down	11.951	10.5113	1.43967	11.8941	9.49011	2.40401
Solyc01g106620	AT2G14580	ATPRB1 (basic pathogenesis-related protein 1); PRB1 (basic pathogenesis-related protein 1)	pathogenesis-related protein 1	-0.39371	-2.18635	1.79264		down	10.3769	10.9051	-0.528126	10.0085	8.74935	1.25916
Solyc01g097270	AT3G04720	AtPR4; HEL (HEVEIN-LIKE); PR-4; PR4 (pathogenesis-related 4)	pathogenesis-related 4	-0.457238	-2.31892	1.86168		down	12.6719	13.509	-0.8371	12.211	11.1985	1.01257
Solyc01g010760	AT3G01280	ATVDAC1 (ARABIDOPSIS THALIANA VOLTAGE DEPENDENT ANION CHANNEL 1); VDAC1 (voltage dependent anion channel 1)	voltage dependent anion channel 1	-0.488729	-1.1817	0.69297		down	13.2219	12.3822	0.839756	12.7202	11.2217	1.49856
Solyc07g052240	AT1G76160	sks5 (SKU5 similar 5)	SKU5-like 5 protein	-0.538555	-1.24846	0.709905		down	9.73496	11.3211	-1.58613	9.22717	10.1049	-0.877702
Solyc01g059980	AT4G16260		putative beta-1,3-endoglucanase	-0.54096	-2.28585	1.74489		down	12.0112	12.8432	-0.831983	11.4789	10.5825	0.896378
Solyc09g065800	AT1G04220	KCS2 (3-ketoacyl-CoA synthase 2)	3-ketoacyl-CoA synthase 2	-0.555468	-1.04268	0.487216		down	8.30759	8.80094	-0.493352	7.76721	7.76841	-0.00119937
Solyc11g065700	AT5G12840	ATHAP2A; AtNFYA1; EMB2220 (EMBRYO DEFECTIVE 2220); HAP2A; NF-YA1 (nuclear factor Y, subunit A1); NFYA1 (nuclear factor Y subunit A1)	nuclear transcription factor Y subunit A-1	-0.638217	-1.15436	0.516141		down	8.16502	8.1416	0.0234257	7.53985	6.97484	0.565001
Solyc08g061130	AT5G11260	HY5 (ELONGATED HYPOCOTYL 5); TED 5 (REVERSAL OF THE DET PHENOTYPE 5)	transcription factor HY5	-0.668603	-1.36293	0.694324		down	10.5976	10.9591	-0.361532	9.9611	9.62846	0.332635
Solyc07g006370	AT5G17860	CAX7 (calcium exchanger 7)	calcium exchanger 7	-0.679853	-1.66019	0.980342		down	7.84146	8.20184	-0.360373	7.17157	6.52692	0.64465
Solyc03g005120	AT5G40670		PQ-loop repeat family protein / transmembrane family protein	-0.687671	-1.00606	0.318389		down	11.979	11.9543	0.0246229	11.3093	10.9748	0.334505
Solyc07g014680	AT4G10310	ATHKT1; HKT1 (high-affinity K+ transporter 1); HKT1;1	sodium transporter HKT1	-0.691045	-1.17016	0.479111		down	8.99	9.20719	-0.217191	8.32283	8.05528	0.267552
Solyc09g057960	AT5G48540		receptor-like protein kinase-related family protein	-0.693882	-1.39093	0.697045		down	6.50004	8.84946	-2.34942	5.79731	7.46213	-1.66482
Solyc05g009270	AT1G68530	CER6 (ECERIFERUM 6); CUT1 (CUTICULAR 1); G2; KCS6 (3-ketoacyl-CoA synthase 6); POP1 (POLLEN-PISTIL INCOMPATIBILITY 1)	3-ketoacyl-CoA synthase 6	-0.700971	-1.16285	0.46188		down	9.28741	10.1515	-0.864086	8.61066	9.01562	-0.404962
Solyc05g053890	AT2G36780		UDP-glucosyl transferase 73C3	-0.702277	-1.19851	0.496237		down	9.58756	9.64257	-0.055006	8.91376	8.46799	0.445766
Solyc10g085430	AT3G51730		saposin B domain-containing protein	-0.706469	-1.16513	0.458657		down	13.9152	14.1747	-0.259439	13.1893	13.0012	0.188154
Solyc06g083680	AT2G20260	PSAE-2 (photosystem I subunit E-2)	photosystem I subunit E-2	-0.713962	-1.01237	0.298405		down	15.0765	15.1437	-0.0671832	14.3419	14.1153	0.226629
Solyc05g053960				-0.725447	-1.46012	0.734673		down	9.56839	9.69284	-0.124453	8.87114	8.24523	0.625916
Solyc02g067680	AT5G40250		RING-H2 finger protein ATL46	-0.738584	-1.02699	0.288403		down	7.81591	8.50649	-0.690578	7.0829	7.48165	-0.398747
Solyc06g060590	AT1G21460	AtSWEET1; SWEET1	bidirectional sugar transporter SWEET1	-0.757289	-1.1233	0.366007		down	9.94746	9.89891	0.0485482	9.22097	8.80041	0.420562
Solyc12g010570	AT4G28050	TET7 (tetraspanin7)	tetraspanin7	-0.777655	-1.18468	0.407027		down	9.35845	9.17284	0.185603	8.60848	7.99606	0.612424
Solyc05g055990	AT3G53420	AtPIP2;1; PIP2 (PLASMA MEMBRANE INTRINSIC PROTEIN 2); PIP2;1 (PLASMA MEMBRANE INTRINSIC PROTEIN 2;1); PIP2A (plasma membrane intrinsic protein 2A)	aquaporin PIP2-1	-0.7789	-1.18054	0.401638		down	12.8005	12.8336	-0.03317	12.0182	11.6675	0.350651
Solyc04g047720	AT1G65270		hypothetical protein	-0.784032	-1.0036	0.219571		down	10.4366	10.4894	-0.0527935	9.68372	9.51276	0.170956
Solyc01g097280	AT3G04720	AtPR4; HEL (HEVEIN-LIKE); PR-4; PR4 (pathogenesis-related 4)	pathogenesis-related 4	-0.802826	-1.14668	0.343858		down	11.9777	11.9428	0.0348744	11.1949	10.8233	0.371585
Solyc11g011760	AT5G16550		hypothetical protein	-0.80524	-1.01822	0.212978		down	9.27258	9.2594	0.0131828	8.49434	8.25621	0.238133
Solyc02g069910				-0.810896	-1.02695	0.21605		down	10.5405	10.8859	-0.34537	9.76462	9.89126	-0.12664
Solyc01g110900	AT4G34770	SAUR1 (SMALL AUXIN UPREGULATED RNA 1)	SAUR-like auxin-responsive protein	-0.811864	-1.04349	0.231628		down	8.31932	9.7081	-1.38878	7.52135	8.68934	-1.16799
Solyc08g077170	AT1G32450	AtNPF7.3; NPF7.3 (NRT1/ PTR family 7.3); NRT1.5 (nitrate transporter 1.5)	nitrate transporter 1.5	-0.812008	-1.54151	0.729501		down	8.63	9.07206	-0.442059	7.83615	7.54391	0.292239
Solyc06g065720	AT5G54830		DOMON and dopamine beta-monooxygenase N-terminal domain-containing protein	-0.828957	-1.02537	0.196417		down	9.02866	8.98221	0.0464465	8.22517	7.96542	0.259745
Solyc01g095450	AT4G01130		GDSL esterase/lipase	-0.836202	-1.2713	0.435095		down	8.69493	9.53738	-0.842454	7.87701	8.27503	-0.398016
Solyc09g011310	AT5G02040	PRA1.A1 (prenylated RAB acceptor 1.A1)	prenylated RAB acceptor 1.A1	-0.836659	-1.11511	0.278454		down	11.6241	11.5159	0.108155	10.8162	10.4328	0.383446
Solyc09g092160	AT2G32810	BGAL9 (beta galactosidase 9); BGAL9 (beta-galactosidase 9)	beta galactosidase 9	-0.838284	-1.04159	0.203306		down	8.1985	8.44159	-0.243086	7.37138	7.39603	-0.0246498
Solyc02g087410	AT3G28345	ABCB15 (ATP-binding cassette B15); MDR13 (multi-drug resistance 13)	ABC transporter B family member 15	-0.838334	-1.02612	0.187789		down	8.09808	8.69098	-0.592901	7.26803	7.66388	-0.395848
Solyc09g072700	AT4G26010		peroxidase 44	-0.838708	-1.95457	1.11586		down	7.4499	8.01341	-0.563512	6.61857	6.03541	0.583155
Solyc07g064240	AT3G20570	AtENODL9; ENODL9 (early nodulin-like protein 9)	early nodulin-like protein 9	-0.838958	-1.13933	0.300373		down	11.4856	11.5656	-0.0800521	10.6793	10.4591	0.220194
Solyc01g005600	AT3G03860	APRL5 (APR-like 5); ATAPRL5 (APR-like 5)	5'-adenylylsulfate reductase-like 5	-0.840761	-1.01763	0.176869		down	11.1399	11.0934	0.0465883	10.3356	10.108	0.227585
Solyc02g065380	AT3G50830	ATCOR413-PM2; COR413-PM2 (cold-regulated 413-plasma membrane 2)	cold-regulated 413-plasma membrane 2	-0.842164	-1.05938	0.217212		down	12.3616	12.511	-0.149368	11.53	11.4701	0.0599194
Solyc02g012020	ATCG00130	ATPF		-0.856984	-1.45184	0.594852		down	10.0598	9.74647	0.313321	9.23396	8.30797	0.925988
Solyc03g113910	AT5G14920	GASA14 (A-stimulated in Arabidopsis 14)	gibberellin-regulated protein 14	-0.863036	-1.03828	0.175244		down	13.918	14.6513	-0.733341	13.0351	13.6008	-0.565696
Solyc04g077010	AT5G49660	XIP1 (XYLEM INTERMIXED WITH PHLOEM 1)	receptor like kinase	-0.875161	-1.05666	0.181496		down	10.7184	10.6984	0.0200062	9.87822	9.67237	0.205857
Solyc08g069040	AT4G37530		peroxidase 51	-0.882422	-1.02003	0.137613		down	10.8236	11.7582	-0.934608	9.97712	10.7693	-0.792202
Solyc01g107370	AT5G59845		gibberellin-regulated protein	-0.884207	-1.09224	0.208034		down	11.4716	11.2484	0.223123	10.6207	10.1885	0.43228
Solyc04g081590	AT1G75820	ATCLV1; CLV1 (CLAVATA 1); FAS3 (FASCIATA 3); FLO5 (FLOWER DEVELOPMENT 5)	receptor protein kinase CLAVATA1	-0.884587	-1.03332	0.148736		down	11.1469	11.2883	-0.141392	10.2987	10.2869	0.0117223
Solyc02g092670	AT5G67360	ARA12	subtilisin-like protease	-0.887068	-1.0414	0.154331		down	11.7276	11.7294	-0.0017355	10.8675	10.7193	0.148269
Solyc01g096880	AT2G26690	AtNPF6.2; NPF6.2 (NRT1/ PTR family 6.2)	nitrate transporter 1.4	-0.888813	-1.23354	0.344727		down	12.5507	13.3033	-0.752558	11.6668	12.0743	-0.407493
Solyc08g006080	AT1G80290		glycosyltransferase family protein 64	-0.893081	-1.03573	0.142651		down	8.53224	8.70804	-0.175796	7.65611	7.67855	-0.0224412
Solyc12g013900	AT4G27520	AtENODL2; ENODL2 (early nodulin-like protein 2)	early nodulin-like protein 2	-0.89696	-1.16263	0.265672		down	13.9859	14.1695	-0.183641	13.0687	12.9988	0.069838
Solyc04g064620	AT1G21460	AtSWEET1; SWEET1	bidirectional sugar transporter SWEET1	-0.897501	-1.05343	0.155929		down	8.03949	7.67533	0.364162	7.1514	6.60288	0.548513
Solyc11g017010	AT1G22710	ATSUC2 (ARABIDOPSIS THALIANA SUCROSE-PROTON SYMPORTER 2); SUC2 (sucrose-proton symporter 2); SUT1 (SUCROSE TRANSPORTER 1)	sucrose transport protein SUC2	-0.901959	-1.06277	0.160807		down	11.7604	11.8702	-0.109769	10.8846	10.8376	0.0470741
Solyc08g076210	AT1G32050	AtSCAMP5; SCAMP5 (Secretory carrier membrane protein 5)	secretory carrier-associated membrane protein 5	-0.902831	-1.01028	0.107445		down	12.686	12.7397	-0.0537	11.7842	11.742	0.0422372
Solyc01g080490	AT3G21550	AtDMP2 (Arabidopsis thaliana DUF679 domain membrane protein 2); DMP2 (DUF679 domain membrane protein 2)	DUF679 domain membrane protein 2	-0.90553	-1.38495	0.479422		down	9.2978	9.3836	-0.085801	8.41702	8.00961	0.407407
Solyc06g060620	AT1G12110	AtNPF6.3; ATNRT1 (ARABIDOPSIS THALIANA NITRATE TRANSPORTER 1); B-1; CHL1 (CHLORINA 1); CHL1-1; NPF6.3 (NRT1/ PTR family 6.3); NRT1 (NITRATE TRANSPORTER 1); NRT1.1 (nitrate transporter 1.1)	nitrate transporter 1.1	-0.907846	-1.18014	0.27229		down	12.2452	12.5662	-0.321018	11.3518	11.4054	-0.0535514
Solyc06g084140	AT3G51895	AST12; SULTR3;1 (sulfate transporter 3;1)	sulfate transporter 3;1	-0.908411	-1.04934	0.140933		down	11.5043	11.8886	-0.384355	10.6292	10.8693	-0.240093
Solyc06g062580	AT3G13750	BGAL1 (beta galactosidase 1); BGAL1 (beta-galactosidase 1)	beta galactosidase 1	-0.91721	-1.04455	0.127339		down	10.9955	11.156	-0.160465	10.1144	10.1437	-0.0292662
Solyc12g098670	AT1G05820	ATSPPL5 (ARABIDOPSIS THALIANA SIGNAL PEPTIDE PEPTIDASE-LIKE 5); SPPL5 (SIGNAL PEPTIDE PEPTIDASE-LIKE 5)	signal peptide peptidase-like 5	-0.933381	-1.09819	0.164812		down	11.718	11.6814	0.036533	10.8133	10.6152	0.198155
Solyc02g070540	AT2G34510		hypothetical protein	-0.938771	-1.03367	0.0948954		down	12.8843	13.5453	-0.661015	11.9425	12.5087	-0.566232
Solyc10g074980	AT3G52850	ATELP (ARABIDOPSIS THALIANA EPIDERMAL GROWTH FACTOR RECEPTOR-LIKE PROTEIN); ATELP1; ATVSR1; BP-80; BP80; BP80-1;1 (binding protein of 80 kDa 1;1); BP80B; GFS1 (Green fluorescent seed 1); VSR1 (vacuolar sorting receptor homolog 1); VSR1;1 (VACUOLAR SORTING RECEPTOR 1;1)	vacuolar-sorting receptor 1	-0.94141	-1.00845	0.0670352		down	13.5426	13.5481	-0.00546525	12.5845	12.5364	0.0481441
Solyc10g084830	AT5G02180		transmembrane amino acid transporter family protein	-0.949167	-1.15482	0.205654		down	9.12	8.99116	0.128841	8.19414	7.84543	0.348703
Solyc08g083210	AT4G02290	AtGH9B13 (glycosyl hydrolase 9B13); GH9B13 (glycosyl hydrolase 9B13)	glycosyl hydrolase 9B13	-0.951523	-1.36397	0.412446		down	8.48739	8.60565	-0.118265	7.55029	7.24387	0.306424
Solyc10g009080	AT2G33810	SPL3 (squamosa promoter binding protein-like 3)	squamosa promoter-binding-like protein 3	-0.95349	-1.03331	0.0798153		down	10.1089	9.35704	0.7519	9.18657	8.34237	0.844204
Solyc06g073020	AT3G61980		serine protease inhibitor, Kazal-type family protein	-0.966177	-1.04829	0.0821095		down	8.98438	8.83416	0.150223	8.04149	7.79139	0.2501
Solyc10g044540	ATCG00120	ATPA (ATP synthase subunit alpha)		-0.966309	-1.32735	0.361041		down	13.0438	12.6329	0.410837	12.0694	11.3226	0.746802
Solyc04g072050	AT1G22750		hypothetical protein	-0.966356	-1.02469	0.058334		down	12.1736	11.7902	0.383382	11.2245	10.7962	0.428297
Solyc06g074820	AT2G36830	GAMMA-TIP (gamma tonoplast intrinsic protein); GAMMA-TIP1 (GAMMA TONOPLAST INTRINSIC PROTEIN 1); TIP1;1 (TONOPLAST INTRINSIC PROTEIN 1;1)	aquaporin TIP1-1	-0.973779	-1.1464	0.172618		down	17.3833	17.4536	-0.0703397	16.4096	16.2889	0.120656
Solyc12g094700	AT4G35350	XCP1 (xylem cysteine peptidase 1)	xylem cysteine proteinase 1	-0.977907	-1.14633	0.168421		down	11.95	10.6594	1.29063	10.9959	9.54001	1.45588
Solyc03g113330	AT1G74780		nodulin-like and major facilitator domain-containing protein	-0.978681	-1.06254	0.0838624		down	7.89923	7.81835	0.0808796	6.92604	6.73543	0.190608
Solyc01g094690	AT4G00430	PIP1;4 (plasma membrane intrinsic protein 1;4); PIP1E (PLASMA MEMBRANE INTRINSIC PROTEIN 1E); TMP-C (TRANSMEMBRANE PROTEIN C)	plasma membrane intrinsic protein 1;4	-0.979646	-1.17894	0.199294		down	14.8168	15.3843	-0.567521	13.8163	14.1889	-0.37263
Solyc02g089350	AT1G74670	GASA6 (GA-stimulated Arabidopsis 6)	gibberellin-regulated protein 6	-0.981751	-1.09015	0.108394		down	12.8204	13.8326	-1.01219	11.8369	12.7372	-0.90034
Solyc11g005190	AT5G23730	EFO2 (EARLY FLOWERING BY OVEREXPRESSION 2); RUP2 (REPRESSOR OF UV-B PHOTOMORPHOGENESIS 2)	WD repeat-containing protein RUP2	-0.984587	-1.37662	0.392032		down	10.2293	10.4348	-0.205526	9.27333	9.09039	0.182935
Solyc01g095290	AT4G01220	MGP4 (male gametophyte defective 4)	rhamnogalacturonan II specific xylosyltransferase	-0.985172	-1.05891	0.073742		down	9.83062	9.94049	-0.109869	8.87634	8.90636	-0.030022
Solyc06g005560	AT2G39700	ATEXP4; ATEXPA4 (expansin A4); ATHEXP ALPHA 1.6; EXPA4 (expansin A4)	expansin A4	-0.985988	-1.01315	0.0271658		down	12.4591	13.0354	-0.57627	11.4833	12.0282	-0.544899
Solyc10g084320	AT5G67090		Subtilisin-like serine endopeptidase family protein	-0.986357	-1.66814	0.68178		down	12.3545	13.0816	-0.727089	11.3791	11.4251	-0.0459786
Solyc07g063750	AT4G27290		G-type lectin S-receptor-like serine/threonine-protein kinase	-0.991646	-1.07983	0.0881828		down	7.36522	7.56873	-0.20351	6.36862	6.46216	-0.0935385
Solyc04g016260	AT3G57330	ACA11 (autoinhibited Ca2+-ATPase 11)	putative calcium-transporting ATPase 11	-0.993119	-1.04966	0.0565409		down	11.0342	10.779	0.255219	10.0782	9.7616	0.316629
Solyc07g056050	AT4G12650		endomembrane family protein 70	-0.994347	-1.05559	0.0612482		down	12.7508	12.8687	-0.117897	11.7567	11.8235	-0.066806
Solyc03g117770	AT1G16180		Serinc-domain containing serine and sphingolipid biosynthesis protein	-0.996041	-1.09359	0.0975504		down	13.1762	13.3185	-0.142358	12.169	12.2255	-0.0564452
Solyc01g098210	AT3G05010	Cand2 (candidate G-protein Coupled Receptor 2)	candidate G-protein coupled receptor 2	-0.997754	-1.26899	0.271239		down	9.5019	9.59537	-0.093478	8.53153	8.34534	0.186186
Solyc08g082640	AT4G23990	ATCSLG3 (ARABIDOPSIS THALIANA CELLULOSE SYNTHASE-LIKE G3); CSLG3 (cellulose synthase like G3)	cellulose synthase-like protein G3	-0.998614	-1.03822	0.0396042		down	10.5593	10.4157	0.143687	9.5957	9.40441	0.191291
Solyc09g007260	AT2G28550	RAP2.7 (related to AP2.7); TOE1 (TARGET OF EARLY ACTIVATION TAGGED (EAT) 1)	TARGET OF EARLY ACTIVATION TAGGED 1	-1.00121	-1.05564	0.0544316	down	down	9.18785	9.51612	-0.328276	8.21288	8.4763	-0.263412
Solyc09g007710	AT5G36930		TIR-NBS-LRR class disease resistance protein	-1.00149	-1.09621	0.0947193	down	down	8.37976	8.4871	-0.107337	7.39275	7.39344	-0.00068815
Solyc06g007890	AT5G15230	GASA4 (GAST1 protein homolog 4)	gibberellin-regulated protein 4	-1.00211	-0.446877	-0.555229	down		9.70624	8.45083	1.25542	8.73402	7.99866	0.73536
Solyc04g007390	AT1G25390		protein kinase superfamily protein	-1.00276	-0.648485	-0.354276	down		8.98465	8.76996	0.21469	8.00541	8.13262	-0.127215
Solyc09g074590	AT5G18600		monothiol glutaredoxin-S2	-1.0028	-0.203861	-0.798935	down		6.89638	7.09663	-0.200245	5.88881	6.86731	-0.978501
Solyc03g062660	AT5G06940		probably inactive leucine-rich repeat receptor-like protein kinase	-1.00395	-0.690764	-0.313188	down		7.73243	7.8858	-0.153369	6.72876	7.18344	-0.454672
Solyc05g025500	AT5G58090		glucan endo-1,3-beta-glucosidase 6	-1.00488	-0.97933	-0.0255533	down		10.5418	10.5343	0.00748163	9.57192	9.58199	-0.010073
Solyc04g008830	AT5G23400		leucine-rich repeat-containing protein	-1.00513	-0.646878	-0.358252	down		9.49934	9.41089	0.0884518	8.52122	8.78342	-0.2622
Solyc02g077630	AT1G28440	HSL1 (HAESA-like 1)	receptor-like protein kinase HSL1	-1.00546	-0.844448	-0.161015	down		10.2286	10.4719	-0.243303	9.25428	9.65442	-0.400139
Solyc11g021220	ATCG01090	NDHI		-1.00582	-0.522274	-0.483548	down		14.9232	14.8392	0.083975	13.8963	14.302	-0.405756
Solyc01g007290	ATCG00420	NDHJ (NADH dehydrogenase subunit J)		-1.00583	-0.900444	-0.105387	down		13.6427	13.495	0.147639	12.6187	12.5918	0.0269387
Solyc01g102400	AT1G09560	GLP5 (germin-like protein 5); PDGLP1 (PLASMODESMAL GERMIN-LIKE PROTEIN 1)	germin-like protein 5	-1.00717	-0.940655	-0.066513	down		10.9207	11.0336	-0.112953	9.94861	10.1252	-0.176591
Solyc08g005930	AT1G31350	KUF1 (KAR-UP F-box 1)	KAR-UP F-box 1	-1.00728	-0.956534	-0.0507406	down		11.7301	11.3915	0.33864	10.7519	10.4661	0.285803
Solyc12g044330	AT3G16240	AQP1; ATTIP2;1; DELTA-TIP (delta tonoplast integral protein); DELTA-TIP1; TIP2;1	aquaporin TIP2-1	-1.00764	-1.18892	0.181279	down	down	15.3907	16.2265	-0.835808	14.3648	15.0207	-0.655821
Solyc12g042760	AT1G80080	AtRLP17 (Receptor Like Protein 17); TMM (TOO MANY MOUTHS)	transmembrane leucine-repeat containing receptor-like protein TMM	-1.00821	-1.26228	0.254075	down	down	11.222	10.8126	0.409441	10.2499	9.57725	0.672645
Solyc03g113030	AT3G47800		putative aldose 1-epimerase	-1.00975	-1.03401	0.0242625	down	down	11.5183	11.6249	-0.106608	10.5412	10.6232	-0.0820342
Solyc02g082080	AT5G20650	COPT5 (copper transporter 5)	copper transporter 5	-1.01043	-1.03726	0.0268201	down	down	14.533	14.4601	0.0729277	13.5012	13.4118	0.0894731
Solyc06g062390	AT5G51260		HAD superfamily, subfamily IIIB acid phosphatase	-1.01057	0.0626477	-1.07322	down		7.28347	7.65015	-0.366677	6.26761	7.70391	-1.43629
Solyc02g078920	AT4G21585	ENDO4 (endonuclease 4)	endonuclease 4	-1.01166	-0.904322	-0.107337	down		9.69202	9.62656	0.0654581	8.71126	8.74167	-0.0304078
Solyc12g009480	AT2G26660	ATSPX2 (ARABIDOPSIS THALIANA SPX DOMAIN GENE 2); SPX2 (SPX domain gene 2)	SPX domain-containing protein 2	-1.01167	-0.534073	-0.477601	down		12.9116	12.4757	0.435948	11.8966	11.9509	-0.0543083
Solyc02g077920	AT2G33810	SPL3 (squamosa promoter binding protein-like 3)	squamosa promoter-binding-like protein 3	-1.01202	-1.38986	0.377841	down	down	8.96344	8.98191	-0.0184767	7.97275	7.60381	0.368945
Solyc09g057630	AT3G07320		O-Glycosyl hydrolases family 17 protein	-1.01234	-1.17761	0.165278	down	down	10.4015	10.5755	-0.17408	9.42027	9.42489	-0.00462337
Solyc09g013130	AT3G09090	DEX1 (DEFECTIVE IN EXINE FORMATION 1)	defective in exine formation protein DEX1	-1.01286	-0.90712	-0.105742	down		10.1518	10.1478	0.00403175	9.17011	9.26765	-0.0975325
Solyc08g079350	AT4G12320	CYP706A6 (cytochrome P450, family 706, subfamily A, polypeptide 6)	cytochrome P450, family 706, subfamily A, polypeptide 6	-1.01416	-0.868872	-0.145288	down		9.89915	9.70681	0.19234	8.91592	8.85736	0.0585579
Solyc05g052480	AT1G09870		histidine acid phosphatase-like protein	-1.01497	-0.796349	-0.218623	down		10.2909	10.0249	0.266054	9.30709	9.25329	0.0537928
Solyc02g087440	AT3G28420		putative membrane lipoprotein	-1.01526	-0.826324	-0.188938	down		8.81192	8.77252	0.0394035	7.81656	7.95339	-0.136829
Solyc02g082510	AT4G38250		transmembrane amino acid transporter family protein	-1.01777	-0.882311	-0.135458	down		11.6931	11.7268	-0.0336283	10.7061	10.8728	-0.166704
Solyc03g097270	AT3G12490	ATCYS6 (ARABIDOPSIS THALIANA PHYTOCYSTATIN 6); ATCYSB (cystatin B); CYSB (cystatin B)	cysteine proteinase inhibitor 6	-1.01827	-0.978801	-0.03947	down		12.34	12.2235	0.116531	11.3347	11.2682	0.0665236
Solyc06g073710	AT3G15800		glycosyl hydrolase superfamily protein	-1.01994	-0.74455	-0.275385	down		8.02305	8.08644	-0.0633901	7.0089	7.33253	-0.323638
Solyc05g008770	AT2G01170	AtGABP; BAT1 (bidirectional amino acid transporter 1); GABP (GABA permease)	bidirectional amino acid transporter 1	-1.02128	-1.10439	0.083102	down	down	8.11892	7.96188	0.157034	7.10768	6.84318	0.264505
Solyc12g009290	AT5G20820	SAUR76 (SMALL AUXIN UPREGULATED RNA 76)	SAUR-like auxin-responsive family protein	-1.02145	-1.01552	-0.005938	down	down	9.66459	9.50498	0.159612	8.67099	8.51301	0.157977
Solyc00g217960	AT3G14320		putative RING-H2 finger protein ATL61	-1.02273	-0.81919	-0.203535	down		7.90723	8.55966	-0.652428	6.88759	7.74052	-0.852933
Solyc09g011390	AT3G53960		probable peptide/nitrate transporter	-1.02284	-0.682251	-0.34059	down		7.40659	7.70192	-0.295332	6.38477	7.00691	-0.622137
Solyc04g054260	AT4G36220	CYP84A1 (CYTOCHROME P450 84A1); FAH1 (ferulic acid 5-hydroxylase 1)	ferulic acid 5-hydroxylase 1	-1.02317	-0.99485	-0.0283208	down		9.91437	10.5432	-0.628867	8.9218	9.57536	-0.653564
Solyc01g056330	ATCG00170	RPOC2		-1.02394	-0.491684	-0.532257	down		11.0268	10.812	0.214748	10.0379	10.3526	-0.314633
Solyc11g040330	AT4G38650		glycosyl hydrolase family 10 protein	-1.02408	-1.01746	-0.0066233	down		9.19857	9.11657	0.0820054	8.1997	8.11082	0.0888815
Solyc04g071500	AT1G21090		hypothetical protein	-1.02432	-0.636965	-0.38735	down		10.0308	10.041	-0.0102424	9.03707	9.43102	-0.39395
Solyc03g113430	AT5G62680	AtNPF2.11; GTR2 (GLUCOSINOLATE TRANSPORTER-2); NPF2.11 (NRT1/ PTR family 2.11)	glucosinolate transporter-2	-1.02561	-0.566382	-0.459229	down		9.64303	9.01492	0.628114	8.64567	8.46113	0.184536
Solyc08g005660	AT5G58770	AtcPT4; cPT4 (cis-prenyltransferase 4)	dehydrodolichyl diphosphate synthase 2	-1.02574	-0.455219	-0.570516	down		9.05503	9.0965	-0.0414702	8.05255	8.65996	-0.607412
Solyc05g052830	AT3G55740	ATPROT2 (PROLINE TRANSPORTER 2); PROT2 (proline transporter 2)	proline transporter 2	-1.02663	-0.472052	-0.554575	down		8.84822	8.96913	-0.120916	7.84216	8.50968	-0.667512
Solyc07g056040	AT1G17200		hypothetical protein	-1.02691	-0.769416	-0.257497	down		11.6273	11.5302	0.0971012	10.6311	10.7925	-0.161399
Solyc01g103270	AT1G01620	PIP1;3 (PLASMA MEMBRANE INTRINSIC PROTEIN 1;3); PIP1C (plasma membrane intrinsic protein 1C); TMP-B	aquaporin PIP1-3	-1.02796	-1.4993	0.471342		down	11.5052	12.1447	-0.639494	10.5109	10.6738	-0.162888
Solyc07g049610	AT5G62220	ATGT18 (glycosyltransferase 18); GT18 (glycosyltransferase 18); XLT2 (Xyloglucan L-side chain galactosylTransferase position 2)	glycosyltransferase 18	-1.02821	-0.903337	-0.124876	down		10.1893	10.3278	-0.138504	9.19217	9.4514	-0.259231
Solyc02g078210	AT2G33770	ATUBC24 (UBIQUITIN-CONJUGATING ENZYME 24); PHO2 (phosphate 2); UBC24 (UBIQUITIN-CONJUGATING ENZYME 24)	putative ubiquitin-conjugating enzyme E2 24	-1.0283	-0.851491	-0.176811	down		12.3082	12.3945	-0.0862823	11.2946	11.5626	-0.268009
Solyc04g078140	AT5G48810	ATB5-B; ATCB5-D (ARABIDOPSIS CYTOCHROME B5 ISOFORM D); B5 #3; CB5-D (cytochrome B5 isoform D); CYTB5-B	cytochrome B5 isoform D	-1.02878	-0.71927	-0.309511	down		9.38702	10.1068	-0.719769	8.38138	9.39972	-1.01833
Solyc02g093860	AT5G40780	LHT1 (lysine histidine transporter 1)	Lysine histidine transporter 1	-1.02883	-0.944168	-0.0846665	down		9.59999	9.5118	0.0881905	8.59941	8.58704	0.0123667
Solyc07g053640				-1.0289	-0.733391	-0.295507	down		11.1527	10.9955	0.157163	10.1589	10.2941	-0.13519
Solyc07g008440	AT1G28220	ATPUP3 (purine permease 3); PUP3 (purine permease 3)	purine permease 3	-1.03002	-1.18065	0.150627	down	down	9.12976	8.72244	0.407321	8.123	7.53382	0.58918
Solyc09g089890	AT1G04360		RING-finger domain-containing protein	-1.03102	-0.425874	-0.605146	down		7.09381	6.99243	0.101376	6.05647	6.53612	-0.479652
Solyc08g028920	ATCG00170	RPOC2		-1.03107	-0.411018	-0.620049	down		11.597	11.3831	0.213924	10.5962	11.004	-0.407721
Solyc02g093640	AT1G67730	ATKCR1; KCR1 (beta-ketoacyl reductase 1); YBR159	beta-ketoacyl reductase 1	-1.03305	-0.866303	-0.166743	down		12.8634	12.9808	-0.117461	11.8276	12.1203	-0.292711
Solyc01g081570	AT1G55360		hypothetical protein	-1.03333	-0.673227	-0.360101	down		13.7353	13.5821	0.153194	12.6832	12.9033	-0.220146
Solyc02g012010	ATCG00120	ATPA (ATP synthase subunit alpha)		-1.03446	-1.57395	0.539487	down	down	14.8618	14.6704	0.191363	13.8059	13.0855	0.720413
Solyc10g079870	AT2G41510	ATCKX1 (CYTOKININ OXIDASE/DEHYDROGENASE 1); CKX1 (cytokinin oxidase/dehydrogenase 1)	cytokinin dehydrogenase 1	-1.0351	-0.89227	-0.142835	down		6.94956	7.31598	-0.366425	5.91203	6.39725	-0.485212
[truncated: 739 more rows]

## Sheet: Table S6
Table S6. Summary of selected expression marker genes.
						Induction ratef			Signal intensityg
[truncated: 14 more rows]
